# Supplementary material for: Analysis of factors associated with abnormal thyroid function among medical staff in radiotherapy departments
Source: Front Public Health. 2023 Aug 17;11:1225879. doi: 10.3389/fpubh.2023.1225879 (PMC10470063; doi:10.3389/fpubh.2023.1225879)
Supplement: Supplementary file 1 [file Table_1.XLSX]

## Sheet: 放疗甲状腺
age	PE	title	occupation	education	working year	gender	night shift	occupation exposure	smoking	drinking	family history	dysfunction	diet	GAD1	GAD2	GAD3	GAD4	GAD5	GAD6	GAD7	GAD	PHQ1	PHQ2	PHQ3	PHQ4	PHQ5	PHQ6	PHQ7	PHQ8	PHQ9	PHQ	PSS1	PSS2	PSS3	PSS4	PSS5	PSS6	PSS7	PSS8	PSS9	PSS10	PSS11	PSS12	PSS13	PSS14	PSS
47	3	2	5	3	3	1	1	1	0	1	1	1	0	0	0	2	1	1	0	1	5	1	2	1	2	1	2	0	0	1	10	0	2	2	1	0	2	0	2	0	0	0	0	2	2	13
55	1	3	1	2	4	1	1	1	1	0	1	1	0	0	2	2	1	2	2	2	11	0	1	1	1	2	1	1	2	1	10	1	0	2	2	0	1	2	0	2	1	1	0	1	2	15
25	1	1	1	4	3	0	0	1	0	0	1	1	1	3	3	3	3	3	3	3	21	3	2	2	3	3	2	2	2	3	22	3	4	3	4	4	4	4	4	4	4	4	4	4	3	53
28	1	1	1	3	4	0	1	1	0	0	2	1	1	3	3	3	3	2	2	2	18	2	3	3	2	2	3	2	3	2	22	4	4	4	3	4	4	3	4	4	3	3	3	4	4	51
25	1	1	4	3	3	1	0	0	1	1	1	1	1	2	3	3	3	3	3	3	20	2	3	2	2	3	2	3	2	3	22	4	4	4	3	4	3	3	4	3	4	3	3	3	4	49
33	1	1	1	2	3	0	1	1	1	1	2	1	0	3	2	1	1	3	3	2	15	2	3	2	2	2	2	2	2	2	19	4	4	2	4	4	4	4	2	3	4	3	4	4	3	49
26	1	1	4	3	3	0	1	1	1	1	2	1	1	1	3	1	1	2	1	1	10	1	3	3	3	2	2	2	2	1	19	2	3	2	2	3	2	4	2	4	4	3	4	3	3	41
42	1	1	1	1	4	0	0	1	1	1	1	1	1	0	2	0	1	0	0	2	5	2	0	1	0	2	2	0	0	2	9	1	0	0	2	1	0	2	2	2	0	1	1	0	0	12
44	1	2	4	3	2	0	1	0	1	0	2	1	0	1	0	2	1	1	0	0	5	1	0	1	2	2	2	1	0	2	11	1	1	1	1	0	2	2	2	2	2	2	2	0	0	18
53	1	2	1	2	4	0	1	0	1	0	2	1	1	1	2	2	1	2	0	2	10	1	1	2	2	2	2	2	1	1	14	2	1	1	2	1	2	2	2	2	0	0	0	0	1	16
34	1	1	3	2	1	1	1	1	1	0	2	1	0	2	2	2	1	1	3	1	12	3	3	2	2	2	3	2	3	3	23	2	2	4	3	4	3	4	2	4	4	3	4	2	2	43
31	1	3	3	1	4	0	1	1	1	1	1	1	0	3	2	3	1	2	3	1	15	2	3	1	1	3	3	3	2	1	19	2	4	4	4	3	4	3	2	4	2	4	4	3	4	47
25	1	2	3	4	3	1	1	1	1	0	1	1	1	2	2	1	0	1	2	2	10	3	3	1	3	3	3	3	3	1	23	2	2	2	2	3	2	2	3	2	2	3	2	3	2	32
30	1	1	3	1	4	0	1	1	0	1	1	1	1	0	1	1	0	0	1	0	3	1	3	3	1	1	2	2	1	1	15	3	2	3	2	3	2	2	3	2	3	3	2	3	3	36
27	1	3	3	2	4	0	0	0	1	0	1	1	1	3	2	2	3	2	2	2	16	3	3	3	3	3	2	2	3	2	24	4	3	3	4	4	4	4	4	4	4	3	3	3	4	51
28	1	1	3	3	4	1	1	1	1	0	2	1	1	2	3	2	3	2	3	2	17	2	2	3	3	2	2	2	2	3	21	4	4	4	4	4	3	4	4	3	3	3	3	3	4	50
31	1	2	3	4	2	1	1	1	0	1	2	1	1	3	3	3	2	2	2	3	18	3	2	3	3	3	2	3	3	2	24	4	4	4	4	4	3	4	4	4	4	4	4	4	4	55
28	1	1	3	2	3	0	1	1	1	1	2	1	0	2	0	0	0	0	1	0	3	0	0	2	2	2	0	2	1	1	10	2	3	3	2	2	2	3	3	3	2	3	2	3	2	35
51	1	2	3	2	2	1	1	1	1	1	2	1	1	2	0	2	1	1	2	0	8	2	2	0	1	2	0	2	1	0	10	0	1	0	0	0	2	0	0	2	1	2	2	1	2	13
50	1	2	3	1	3	0	0	1	1	0	2	1	1	2	1	0	2	0	0	2	7	0	0	0	0	0	1	1	1	1	4	0	1	1	2	0	0	2	2	0	1	0	1	2	1	13
53	3	2	3	3	3	0	1	0	0	1	1	1	0	0	1	0	0	0	0	2	3	2	0	0	1	2	2	0	2	1	10	0	0	0	0	2	2	2	0	1	1	1	0	0	2	11
27	3	3	2	3	2	0	1	0	1	0	1	1	1	2	2	3	3	2	2	2	16	3	3	3	3	3	3	3	3	3	27	4	3	3	4	4	4	4	4	4	4	4	4	4	4	54
26	3	3	1	4	2	1	0	0	0	0	1	1	1	3	2	3	3	2	2	3	18	2	2	3	2	3	2	2	2	3	21	4	3	3	3	3	4	4	4	3	3	4	4	3	4	49
28	2	3	2	3	4	1	1	1	1	1	2	1	1	2	2	2	3	3	3	3	18	3	2	2	2	2	2	2	2	3	20	4	3	4	4	4	4	3	4	4	4	4	3	4	4	53
35	2	2	2	1	2	0	1	1	0	0	2	1	1	3	2	3	3	2	3	3	19	2	2	2	2	3	3	3	2	2	21	4	4	3	4	4	4	4	4	4	3	3	4	3	3	51
26	1	1	1	2	4	1	1	1	1	0	2	1	0	1	1	2	3	3	3	2	15	2	2	2	2	2	2	3	2	3	20	4	4	2	4	4	4	3	3	2	4	2	4	3	4	47
28	2	1	2	1	3	1	1	1	0	0	2	1	1	1	1	2	1	1	3	3	12	2	2	3	3	2	3	3	3	3	24	3	4	4	4	2	4	4	4	2	3	2	4	2	4	46
27	1	1	2	3	2	1	0	0	0	0	1	1	1	3	3	2	1	1	2	2	14	1	3	1	2	1	3	1	2	1	15	4	4	2	4	2	4	2	4	2	3	4	4	4	3	46
25	2	1	2	3	1	1	0	0	1	0	2	1	0	2	2	0	2	0	2	1	9	2	2	1	2	2	0	2	1	3	15	3	3	3	3	3	3	3	3	3	2	3	3	2	2	39
51	2	3	2	3	2	0	0	1	1	1	2	1	1	0	1	0	2	0	0	1	4	2	1	1	0	2	1	1	0	1	9	0	2	0	1	1	0	2	2	1	0	0	2	1	0	12
27	1	3	1	3	4	0	1	1	1	0	1	1	0	2	2	3	3	3	2	2	17	3	2	2	2	2	2	3	3	2	21	4	4	3	4	4	4	4	4	4	3	3	4	3	4	52
29	1	1	1	3	4	0	0	1	1	0	2	1	1	3	3	3	3	2	2	2	18	2	2	2	2	2	3	3	3	3	22	4	4	4	4	4	4	4	3	4	3	4	4	3	4	53
28	2	2	1	4	2	1	1	1	1	0	2	1	1	3	2	2	2	2	2	3	16	2	3	3	2	2	2	3	2	3	22	4	4	4	3	3	3	4	4	4	3	4	4	4	3	51
29	2	1	1	2	4	0	1	1	1	0	1	1	1	3	3	3	3	3	2	3	20	2	3	2	2	2	2	3	2	2	20	3	4	4	4	3	4	4	3	4	4	4	3	4	4	52
27	2	1	1	4	2	0	1	1	1	1	1	1	1	3	3	2	2	1	2	1	14	3	3	1	1	2	2	1	3	3	19	4	4	2	4	4	4	3	4	4	4	2	4	2	2	47
28	1	1	1	1	3	0	0	0	1	1	2	1	1	0	2	2	1	2	2	2	11	2	1	2	2	1	2	2	1	2	15	2	2	2	2	2	2	2	2	2	3	3	3	2	3	32
25	2	1	1	3	4	0	1	0	1	1	2	1	0	2	3	3	3	2	3	2	18	3	3	3	3	2	3	3	2	2	24	4	4	4	4	4	4	3	4	4	4	4	4	4	4	55
26	2	1	1	2	3	0	1	1	1	0	1	1	1	2	2	3	2	2	2	3	16	2	2	3	2	2	2	2	3	3	21	3	3	4	4	4	4	4	3	4	4	4	4	4	4	53
30	1	1	1	2	2	0	0	0	1	0	1	1	1	2	2	2	3	2	2	2	15	3	2	3	2	2	3	2	3	2	22	4	4	4	4	4	4	4	3	4	4	4	3	4	3	53
33	2	1	1	2	4	1	1	1	1	1	2	1	1	2	1	2	3	3	1	1	13	3	3	3	3	3	2	3	2	3	25	3	3	4	4	2	3	4	4	4	2	4	2	3	2	44
27	1	1	1	4	4	0	1	0	1	0	1	1	1	1	2	0	1	2	1	1	8	2	3	1	3	3	3	1	1	2	19	3	2	2	2	3	3	2	3	3	2	3	2	3	2	35
25	2	1	1	4	4	1	1	1	0	1	2	1	1	0	2	0	1	0	0	1	4	1	1	2	0	0	2	0	1	3	10	2	3	2	3	2	2	3	2	2	2	3	3	3	2	34
30	2	1	1	1	4	0	1	1	1	0	2	1	0	2	2	2	1	1	2	2	12	0	2	2	2	1	0	1	1	2	11	3	2	3	2	3	3	2	3	3	3	3	3	2	2	37
45	1	2	1	3	3	1	0	1	0	0	1	1	1	1	0	1	1	0	0	2	5	2	2	1	2	2	1	2	0	1	13	2	0	0	0	1	2	1	0	2	0	2	2	0	0	12
47	2	3	1	3	3	1	1	1	0	0	2	1	1	2	2	0	1	0	0	0	5	0	2	0	1	0	0	1	0	0	4	2	0	2	2	1	0	2	1	1	0	2	1	2	2	18
47	2	3	5	2	3	0	0	0	1	0	1	1	1	1	0	0	2	0	0	0	3	1	1	2	1	2	1	0	2	0	10	1	2	2	0	2	0	0	1	2	0	0	2	1	2	15
47	1	1	5	3	4	0	1	0	1	1	2	1	1	0	0	2	0	0	0	0	2	2	0	0	1	0	2	2	2	0	9	2	0	1	1	0	2	1	2	2	1	0	1	1	2	16
56	2	2	5	4	4	0	0	1	1	1	1	1	0	1	1	0	0	0	2	1	5	0	0	0	1	0	1	2	2	1	7	2	1	1	2	0	1	0	0	0	0	2	1	1	2	13
57	2	1	4	1	2	1	0	0	0	1	2	1	1	0	0	2	1	1	2	2	8	0	1	2	1	0	0	0	1	2	7	2	0	0	0	0	2	2	1	2	0	0	2	2	0	13
29	1	1	3	3	3	1	1	1	1	0	1	1	0	3	1	2	2	2	2	1	13	3	2	2	2	2	3	3	3	2	22	4	4	4	2	3	2	4	4	2	4	4	4	3	2	46
27	2	1	3	3	2	0	1	0	0	0	1	1	0	2	1	3	3	3	2	3	17	1	3	2	2	1	3	2	2	3	19	3	4	4	4	2	4	3	4	3	4	2	4	3	2	46
35	2	3	1	3	4	0	1	1	1	0	2	1	1	2	2	3	3	3	2	2	17	3	2	3	2	2	2	2	3	2	21	3	3	4	3	3	4	4	3	4	4	4	4	3	4	50
33	1	1	3	1	2	0	1	1	0	1	1	1	0	1	2	2	1	3	1	2	12	3	2	2	3	3	2	3	2	2	22	4	3	4	4	3	3	4	4	4	4	4	4	4	4	53
27	2	1	1	3	4	1	1	0	0	0	2	1	1	3	3	3	3	3	3	1	19	2	2	3	3	3	3	3	2	3	24	4	2	4	4	4	4	3	3	3	4	4	4	4	3	50
35	1	1	2	4	3	0	1	1	0	1	2	1	1	3	2	2	3	1	1	2	14	2	3	2	2	3	3	2	3	3	23	3	4	2	4	3	2	4	4	2	4	4	3	4	3	46
27	1	1	2	2	3	1	1	1	1	1	1	1	0	2	1	1	2	1	2	1	10	1	3	1	1	1	2	1	1	3	14	4	4	4	4	4	4	3	4	2	3	4	4	4	4	52
31	2	1	1	3	4	0	1	1	0	1	2	1	0	2	0	2	0	0	2	0	6	1	3	3	3	2	2	2	2	3	21	3	3	3	2	2	3	3	2	3	3	2	2	2	2	35
33	2	1	2	2	4	0	0	0	1	0	1	1	1	2	0	2	2	0	1	0	7	2	1	2	2	0	0	1	1	2	11	2	2	2	2	3	3	3	2	2	3	3	3	2	2	34
27	2	1	1	4	4	0	0	1	1	0	1	1	1	1	0	2	1	0	0	2	6	2	2	2	2	3	1	3	3	3	21	3	4	4	3	4	4	4	2	3	4	2	4	2	2	45
34	1	1	1	2	3	0	1	1	0	1	1	1	0	0	0	2	0	1	1	0	4	3	1	3	1	2	1	2	1	1	15	4	2	2	3	4	4	4	3	2	4	4	3	3	4	46
29	2	1	1	2	2	1	0	1	1	0	2	1	1	1	2	1	2	0	0	0	6	1	1	2	0	1	1	2	1	2	11	3	2	3	3	2	2	3	3	3	2	3	3	2	2	36
28	2	1	1	4	3	1	1	0	0	1	1	1	1	2	3	1	1	2	1	2	12	2	2	2	3	2	2	3	3	3	22	4	3	4	3	4	3	3	3	4	2	4	2	3	3	45
30	1	3	1	2	3	0	1	1	1	1	1	1	1	1	3	1	2	3	1	1	12	1	1	1	1	3	1	1	2	3	14	3	4	2	4	2	4	3	4	3	2	3	4	4	4	46
40	2	2	1	3	3	0	1	1	1	1	1	1	0	1	1	0	1	1	2	2	8	1	1	1	0	0	1	0	1	1	6	1	2	0	2	1	2	1	2	0	0	2	1	2	0	16
42	2	3	1	3	4	0	0	1	1	0	1	1	0	1	0	0	2	0	1	2	6	1	1	2	1	2	1	0	2	2	12	2	1	0	1	2	1	1	1	1	1	0	2	1	1	15
47	1	2	5	1	4	0	1	0	1	1	2	1	1	1	2	0	0	0	2	2	7	1	0	1	1	1	1	0	0	1	6	2	2	2	2	1	1	2	0	2	2	1	2	1	2	22
46	1	2	5	3	2	1	0	1	1	0	2	1	1	1	0	1	2	1	1	1	7	0	1	2	0	1	2	0	1	2	9	0	2	1	1	1	2	2	0	2	1	0	1	0	2	15
47	1	2	1	2	1	0	0	0	0	0	1	1	0	0	1	2	1	1	0	1	6	1	1	2	1	1	2	1	0	1	10	2	2	2	1	2	0	0	2	1	0	2	1	2	0	17
50	1	1	5	3	1	0	0	1	1	0	2	1	0	1	1	1	2	1	1	0	7	2	2	1	0	2	0	2	1	0	10	1	0	2	0	2	2	1	1	1	1	1	1	1	0	14
57	1	1	1	2	4	0	1	1	0	1	2	1	0	1	0	1	1	1	2	0	6	2	0	2	1	2	2	1	0	1	11	0	2	0	0	1	0	2	0	2	0	1	1	1	1	11
25	1	1	4	4	4	0	1	1	1	1	1	1	1	2	2	3	3	3	3	3	19	3	3	3	2	3	2	3	3	2	24	4	3	4	3	4	4	4	3	4	3	4	3	4	3	50
26	1	1	4	2	3	0	1	1	0	0	2	1	0	3	2	2	2	2	2	2	15	3	2	2	2	2	2	3	2	3	21	4	4	4	4	4	3	4	3	4	3	4	3	4	4	52
29	1	1	4	1	3	0	1	1	1	0	2	1	1	3	3	3	3	3	3	2	20	3	2	3	2	2	3	3	3	2	23	4	4	4	4	3	4	3	4	3	4	4	4	3	4	52
30	1	1	1	2	2	1	1	1	0	0	2	1	0	3	2	2	2	2	3	3	17	3	2	3	3	2	2	3	3	2	23	4	3	4	3	4	3	3	3	3	3	4	3	4	4	48
28	1	1	4	1	2	0	1	1	1	0	1	1	0	3	2	3	3	3	1	2	17	2	2	3	2	3	2	2	2	2	20	4	4	3	3	4	3	4	4	3	4	3	4	4	4	51
26	1	1	4	4	4	1	0	0	0	1	2	1	1	1	3	1	1	1	1	2	10	3	3	2	3	2	3	3	2	3	24	3	4	2	4	2	4	4	4	4	3	4	3	3	2	46
26	1	1	1	2	3	0	1	1	1	1	1	1	1	2	1	1	2	2	2	1	11	3	3	3	3	3	3	2	3	2	25	2	2	3	4	3	4	4	4	4	3	4	4	2	4	47
30	1	1	4	4	4	1	1	0	0	1	1	1	0	1	2	3	3	1	1	3	14	1	1	3	2	2	2	1	1	2	15	4	4	4	3	2	4	4	4	4	2	2	2	4	2	45
42	1	1	4	2	4	0	0	1	1	0	1	1	1	0	1	2	2	1	1	0	7	1	2	1	1	2	2	1	0	0	10	0	0	0	0	0	2	1	1	2	2	0	0	1	0	9
45	1	1	4	2	3	0	1	0	1	0	2	1	0	0	0	1	1	1	0	0	3	0	2	0	0	2	1	0	2	1	8	0	0	0	2	0	2	0	2	0	1	1	2	0	2	12
53	1	1	1	4	2	0	0	1	1	1	1	1	0	2	2	1	2	2	0	0	9	1	0	2	1	1	2	0	2	1	10	1	0	1	1	0	2	1	2	0	1	2	1	1	2	15
58	1	1	4	4	4	1	1	0	0	0	2	1	0	2	1	0	1	2	2	1	9	0	0	1	2	0	1	1	1	1	7	1	2	2	2	2	0	0	0	2	2	2	2	2	1	20
27	1	2	3	1	2	1	1	1	1	0	2	1	0	3	2	1	1	3	1	1	12	3	3	2	2	3	3	3	3	2	24	3	3	3	4	4	3	3	4	4	3	4	4	4	4	50
25	1	1	3	4	4	1	1	0	1	0	1	1	1	1	2	3	2	2	3	3	16	2	3	2	2	2	2	3	2	3	21	2	3	2	2	4	4	2	4	4	4	3	3	4	3	44
27	1	1	3	1	3	1	1	1	1	1	2	1	1	2	2	2	1	1	1	2	11	2	2	3	3	3	3	3	2	3	24	4	4	4	2	4	3	4	2	2	4	2	3	2	4	44
26	1	1	3	2	2	0	1	1	0	1	1	1	1	3	1	1	3	1	2	2	13	3	1	1	3	3	2	3	3	2	21	3	3	3	4	4	2	4	3	4	4	4	2	4	2	46
28	1	1	3	4	2	1	1	0	1	0	1	1	1	2	2	3	2	1	2	2	14	1	2	3	1	3	2	2	2	2	18	4	4	3	4	3	3	3	2	2	4	4	3	4	4	47
30	1	3	3	2	3	1	0	1	0	0	1	1	1	3	3	1	3	1	3	1	15	3	1	3	1	3	1	3	1	2	18	3	2	4	2	4	3	2	4	2	3	4	3	4	3	43
25	1	1	3	1	1	0	1	1	1	1	1	1	1	2	2	2	1	2	0	2	11	2	2	1	0	2	1	0	2	2	12	3	2	2	2	2	3	3	2	2	2	3	3	3	3	35
26	1	1	3	3	3	1	1	1	0	0	1	1	1	2	2	1	1	1	1	0	8	2	1	0	1	1	0	1	0	2	8	3	3	3	3	2	2	2	3	2	3	2	3	3	3	37
29	1	3	3	4	4	0	1	1	1	1	2	1	1	3	2	2	3	3	2	3	18	2	2	3	3	3	3	3	2	2	23	4	3	3	3	4	4	3	3	4	3	4	4	4	4	50
25	1	1	3	1	4	0	1	1	1	1	2	1	1	3	2	3	3	3	3	3	20	2	2	2	3	2	3	3	2	2	21	4	4	4	3	3	4	4	4	3	3	4	4	4	4	52
28	1	2	3	2	4	1	1	1	1	0	1	1	0	2	3	2	3	3	2	3	18	3	2	3	2	3	3	3	2	2	23	3	3	4	4	4	4	4	3	4	3	4	4	3	4	51
28	1	1	3	4	2	1	1	1	0	0	1	1	0	3	2	3	2	3	3	2	18	2	3	2	3	2	2	3	3	2	22	4	4	4	4	4	4	3	3	4	4	3	4	3	3	51
30	1	3	3	4	1	1	1	1	0	0	2	1	1	3	3	3	3	2	3	3	20	3	3	2	2	2	2	2	3	2	21	4	4	3	4	4	3	4	3	4	4	4	4	3	4	52
31	1	2	3	3	2	0	1	1	1	1	1	1	0	3	2	3	2	1	1	1	13	3	2	3	2	2	3	3	3	2	23	3	4	4	4	3	3	4	4	4	3	4	4	4	4	52
28	1	2	3	4	3	0	1	1	0	0	1	1	1	1	1	1	1	1	2	2	9	3	2	2	3	3	2	2	2	2	21	3	4	3	4	3	4	4	4	3	3	4	3	3	4	49
32	1	1	3	4	3	1	1	0	1	0	1	1	1	1	1	2	1	2	1	1	9	3	3	3	1	3	1	1	3	1	19	4	4	4	3	3	2	4	3	3	4	4	2	4	3	47
35	1	1	3	1	2	0	1	1	0	0	1	1	0	1	1	2	2	3	1	1	11	3	2	1	2	1	2	3	1	2	17	3	2	3	4	2	4	4	2	4	4	2	3	3	4	44
26	1	1	3	1	2	1	1	1	1	0	1	1	0	2	2	2	2	2	2	1	13	2	2	2	1	2	3	1	3	2	18	4	4	2	3	4	4	2	2	3	4	2	2	4	3	43
29	1	1	3	2	1	1	1	0	1	1	1	1	0	2	1	1	2	3	3	2	14	2	2	2	3	1	1	3	1	2	17	4	3	3	4	3	2	3	3	2	3	3	3	4	4	44
31	1	3	3	1	4	0	1	0	0	1	1	1	0	1	3	2	3	1	2	1	13	2	1	3	1	3	1	1	1	3	16	2	3	3	2	3	3	3	2	3	4	2	3	4	4	41
28	1	1	3	4	1	1	1	1	1	0	1	1	1	1	2	0	0	2	1	0	6	1	2	1	1	3	3	2	1	2	16	4	4	4	4	3	2	4	4	4	4	3	4	4	4	52
30	1	2	3	2	2	1	0	0	1	0	2	1	1	1	1	1	0	1	2	1	7	3	1	1	2	3	3	2	2	3	20	3	3	2	2	3	2	3	2	3	2	3	2	2	3	35
34	1	2	3	1	2	0	1	1	1	0	2	1	0	0	0	2	1	0	2	2	7	3	3	2	3	2	1	3	1	3	21	2	3	2	2	2	2	2	3	3	3	2	2	3	3	34
25	1	1	3	1	4	0	1	1	1	1	2	1	1	2	0	2	2	2	1	1	10	1	0	2	2	2	1	1	3	1	13	2	2	3	2	3	3	3	3	2	3	3	2	3	2	36
30	1	1	3	3	4	1	1	1	0	1	2	1	1	2	0	1	2	0	1	1	7	2	1	1	2	0	1	1	1	1	10	3	3	3	3	2	2	2	2	3	3	2	2	3	2	35
29	1	1	3	4	1	0	0	0	0	1	2	1	1	0	2	0	1	1	0	2	6	0	2	1	2	0	2	2	0	2	11	2	3	2	3	2	2	2	3	3	2	3	3	2	2	34
52	3	2	3	3	3	1	0	1	1	0	1	1	1	1	0	2	0	0	1	1	5	1	0	2	2	1	0	1	0	0	7	2	2	1	2	2	2	0	2	1	1	2	1	2	2	22
52	3	2	3	1	1	0	1	1	1	1	1	1	1	2	0	1	1	0	1	0	5	2	2	1	0	1	1	2	2	2	13	2	2	2	2	1	1	1	1	1	2	1	2	1	1	20
27	3	3	2	4	4	0	1	1	0	0	1	1	1	3	2	2	2	2	3	2	16	3	3	2	3	3	2	2	3	3	24	4	3	4	4	4	4	4	4	4	4	3	4	4	4	54
30	3	1	2	1	3	0	1	1	0	1	1	1	1	3	3	3	2	2	2	2	17	2	3	3	2	2	3	3	3	2	23	3	4	4	3	4	3	4	4	4	4	4	4	4	4	53
31	3	1	2	2	3	0	1	1	0	0	2	1	1	3	3	2	3	2	3	2	18	2	2	3	2	3	2	3	2	2	21	4	3	4	3	4	4	3	4	4	4	3	3	4	3	50
30	3	1	2	2	4	0	1	1	1	0	1	1	0	3	1	1	3	3	3	1	15	3	2	2	3	3	3	2	3	2	23	3	4	3	4	4	4	4	3	3	3	4	4	4	4	51
28	1	1	2	4	3	1	1	1	0	0	2	1	1	1	3	1	1	2	2	2	12	2	2	1	3	2	1	1	3	2	17	4	3	4	2	2	3	2	2	4	2	4	3	4	4	43
25	3	1	2	1	2	0	1	1	0	1	1	1	1	1	2	2	3	1	2	3	14	1	2	2	3	3	2	3	3	3	22	4	3	2	4	2	3	3	4	4	4	2	4	3	3	45
28	1	1	2	4	2	0	1	0	1	0	1	1	1	3	2	3	1	3	2	2	16	1	1	2	1	2	2	3	3	1	16	3	3	4	4	3	4	3	4	4	4	2	2	2	3	45
26	1	1	2	1	1	1	0	1	1	0	1	1	1	1	1	1	3	1	3	1	11	2	2	3	2	2	1	2	2	1	17	4	3	2	4	4	4	4	2	3	2	2	3	3	3	43
25	3	1	2	3	4	0	1	1	0	1	2	1	1	0	0	1	2	0	0	0	3	2	1	2	2	2	3	2	3	2	19	2	2	4	4	4	3	3	4	2	2	4	4	4	4	46
35	1	1	2	1	3	0	1	1	0	0	1	1	1	1	0	2	1	0	0	2	6	2	2	2	3	3	1	3	3	3	22	4	4	2	4	2	3	4	3	3	4	3	2	2	4	44
33	3	2	2	2	4	1	1	1	0	1	2	1	1	0	1	2	0	0	0	0	3	2	1	1	1	2	1	1	3	1	13	3	2	2	2	3	2	2	3	2	3	3	3	2	2	34
34	3	2	2	1	1	0	1	1	1	0	1	1	1	2	2	1	1	0	2	1	9	1	2	2	1	1	2	1	3	2	15	2	2	3	2	2	2	3	3	3	2	2	3	3	3	35
29	1	1	2	1	4	1	0	1	0	0	1	1	0	2	2	1	2	0	1	1	9	3	1	1	1	1	3	1	3	1	15	3	2	2	3	2	2	3	2	2	3	2	2	2	2	32
58	1	3	2	1	2	1	0	1	0	1	1	1	1	2	0	2	1	1	2	1	9	2	1	1	0	1	2	1	0	1	9	2	0	2	2	0	2	2	1	0	2	1	1	1	2	18
28	3	1	1	3	1	0	1	1	0	1	1	1	1	3	3	3	3	2	2	2	18	3	3	3	3	3	2	3	2	3	25	4	3	4	3	4	4	4	3	3	3	3	3	4	3	48
28	3	1	1	2	2	1	1	1	1	0	2	1	0	3	3	2	2	2	3	2	17	2	2	2	2	2	3	3	3	2	21	3	4	3	4	4	4	3	3	3	4	3	4	3	4	49
35	3	1	1	3	2	0	1	1	0	0	2	1	0	2	3	3	2	2	3	2	17	2	2	3	2	3	3	3	2	2	22	3	3	4	3	4	4	4	4	4	4	3	4	3	3	50
27	1	1	1	2	1	0	1	1	0	0	2	1	1	1	0	0	1	1	2	2	7	1	0	2	0	1	0	0	2	1	7	2	3	2	2	2	3	2	3	2	2	3	3	2	3	34
35	3	1	1	2	2	1	1	1	1	0	1	1	0	1	2	1	1	3	2	3	13	1	2	3	1	1	2	3	1	3	17	3	4	2	4	3	3	4	2	2	3	4	3	2	3	42
30	3	2	1	1	4	0	1	0	0	1	1	1	0	0	0	0	2	2	2	0	6	3	3	1	3	2	2	1	3	3	21	4	4	3	4	2	2	4	3	4	4	4	4	3	3	48
28	3	1	1	3	4	1	1	1	1	1	2	1	1	2	2	1	0	1	2	0	8	2	2	1	2	1	2	3	1	3	17	2	3	2	3	3	2	3	3	3	3	3	2	3	2	37
30	1	1	1	4	1	0	1	1	1	1	1	1	1	1	1	0	2	1	1	2	8	2	1	0	2	2	0	2	1	3	13	3	3	3	3	2	3	3	2	2	2	3	3	2	2	36
29	3	1	1	1	2	0	1	1	0	0	2	1	1	0	2	0	1	1	1	1	6	2	0	2	2	1	2	1	0	2	12	2	3	3	3	2	3	2	2	3	3	3	2	2	3	36
27	3	1	1	4	2	0	1	0	0	0	2	1	1	3	2	2	3	3	3	2	18	3	2	3	2	3	2	2	2	3	22	4	4	4	3	4	4	4	3	4	4	4	4	4	3	53
26	1	1	1	1	2	1	0	1	0	1	1	1	1	3	3	2	2	2	3	2	17	3	2	2	2	2	3	2	2	3	21	4	3	4	4	4	4	3	3	4	4	3	3	4	3	50
30	3	1	1	4	3	1	0	0	1	0	1	1	1	2	3	3	3	3	2	2	18	2	2	2	3	3	2	3	2	2	21	4	4	4	4	4	4	4	4	4	4	3	3	4	4	54
27	3	1	1	3	2	1	1	1	1	1	2	1	1	2	2	3	2	3	2	3	17	2	2	3	2	3	2	2	2	2	20	4	4	4	4	3	4	4	4	4	3	4	3	3	3	51
29	1	1	1	1	4	1	0	0	1	0	1	1	1	2	2	3	2	2	2	3	16	3	3	3	3	3	3	2	3	2	25	4	3	3	4	3	4	4	4	4	3	4	4	4	4	52
33	3	1	1	1	2	0	1	1	0	1	2	1	1	2	2	2	3	3	2	3	17	2	3	2	3	2	3	2	2	2	21	4	3	3	4	4	3	3	3	3	3	4	4	4	4	49
28	3	1	1	2	4	0	1	1	0	0	1	1	0	1	3	1	1	2	3	3	14	2	2	2	2	2	2	2	2	3	19	2	3	4	3	4	4	4	4	3	4	4	2	4	4	49
27	3	1	1	1	4	0	1	0	0	0	1	1	0	1	3	2	2	3	1	3	15	3	3	3	2	2	3	3	2	3	24	3	3	3	4	2	3	3	2	3	3	3	2	4	4	42
30	3	1	1	4	1	1	1	1	1	0	1	1	1	2	3	2	3	1	2	2	15	1	1	2	1	1	2	1	1	2	12	4	3	2	4	4	4	4	4	2	2	4	3	4	4	48
28	1	1	1	2	1	0	1	1	1	1	1	1	0	2	2	1	1	2	3	1	12	2	2	1	3	3	2	2	1	3	19	4	4	4	3	4	3	4	4	3	4	3	4	4	4	52
27	1	1	1	2	4	1	1	1	0	0	2	1	1	3	3	3	3	1	2	2	17	3	2	2	3	2	2	3	1	1	19	4	4	4	4	2	4	4	2	4	4	2	3	4	4	49
35	1	3	1	2	3	0	1	1	0	1	1	1	1	1	1	2	2	3	2	2	13	3	1	2	1	2	2	1	3	3	18	4	2	4	2	3	3	3	2	4	2	2	4	3	4	42
27	1	1	1	2	4	1	0	1	0	1	1	1	1	1	2	2	2	3	1	3	14	3	2	2	1	1	3	1	2	3	18	4	4	3	2	4	2	4	4	3	2	2	3	4	2	43
25	1	2	1	4	3	0	1	1	0	1	1	1	1	2	1	2	2	2	1	2	12	2	2	1	3	2	2	3	2	2	19	3	3	3	3	3	2	3	2	3	2	3	3	2	3	38
30	3	1	3	2	3	1	1	1	1	1	1	0	0	1	1	0	1	0	0	1	4	1	1	0	0	1	1	0	1	1	6	2	3	3	3	3	2	3	3	2	2	2	2	3	3	36
27	3	1	3	4	1	0	1	0	1	0	2	0	1	0	0	0	0	0	0	0	0	0	1	0	1	1	0	1	0	2	6	2	2	3	2	3	2	3	2	2	2	3	3	3	3	35
29	3	1	5	3	3	0	1	1	0	1	2	0	1	2	3	3	1	2	1	1	13	2	1	1	2	3	3	2	3	3	20	4	2	4	3	1	1	1	2	4	4	4	3	1	4	38
30	3	1	5	3	1	0	0	0	1	1	1	0	1	3	2	2	2	1	1	2	13	3	3	2	1	3	1	1	3	1	18	1	4	3	2	3	2	1	1	3	3	2	4	3	1	33
29	3	1	5	1	3	0	1	1	0	0	1	0	1	0	2	1	0	0	0	2	5	3	1	0	0	1	1	1	2	1	10	3	1	1	2	3	2	2	2	1	2	3	2	1	2	27
48	3	2	5	3	4	1	1	1	1	1	2	0	0	1	0	1	1	2	1	0	6	1	2	2	0	0	2	1	0	0	8	0	0	0	0	0	1	1	0	1	0	2	0	2	0	7
42	1	3	5	4	3	1	1	0	0	1	2	0	1	2	0	0	2	0	2	2	8	2	0	0	2	1	1	1	1	0	8	0	1	0	0	0	0	0	0	0	1	1	1	1	2	7
47	1	2	5	4	3	0	0	1	0	1	2	0	1	2	0	1	1	1	1	0	6	0	1	0	0	1	2	2	1	0	7	1	2	0	0	2	0	0	0	1	1	1	2	0	1	11
56	1	2	5	3	4	1	1	1	1	0	1	0	1	0	1	0	1	0	1	0	3	1	0	0	0	1	0	0	1	0	3	0	0	1	0	2	2	0	1	0	2	1	2	0	0	11
52	1	2	5	2	2	1	1	0	1	0	1	0	0	2	2	2	2	2	0	2	12	2	2	0	0	0	0	0	0	1	5	0	0	2	0	2	2	1	1	1	2	1	0	0	1	13
25	1	1	4	2	3	0	1	1	1	1	2	0	0	1	3	2	3	3	1	3	16	0	2	2	0	0	2	2	2	2	12	3	2	2	2	3	1	2	1	2	3	3	2	3	1	30
29	1	3	4	1	1	1	0	0	1	0	2	0	1	2	1	0	0	1	1	0	5	2	2	2	1	2	2	1	2	2	16	1	1	3	3	1	2	1	2	1	3	1	3	3	3	28
26	1	2	4	4	4	0	1	1	1	0	1	0	0	1	0	1	2	2	0	0	6	1	2	0	1	0	1	0	0	2	7	2	2	2	1	3	1	3	2	1	3	3	2	3	3	31
40	1	2	4	2	2	0	1	0	0	0	1	0	0	2	1	0	1	1	2	1	8	0	2	0	2	2	0	0	0	2	8	2	1	1	1	1	0	1	2	2	0	1	1	1	0	14
43	1	2	4	4	4	0	0	0	1	1	2	0	0	2	1	0	1	2	0	2	8	0	0	1	2	2	0	2	1	2	10	0	2	0	2	2	0	2	2	2	2	1	2	1	2	20
48	1	2	4	1	4	0	0	1	0	0	2	0	0	0	0	1	1	2	0	0	4	1	1	1	2	1	0	2	2	1	11	1	1	0	1	1	0	0	1	0	0	2	2	2	0	11
53	1	1	4	3	1	0	1	0	0	0	2	0	0	2	1	2	0	0	1	2	8	2	0	2	1	1	1	0	1	0	8	1	2	0	0	1	0	1	1	1	0	2	0	0	1	10
50	1	2	4	1	2	0	0	1	1	1	1	0	0	1	2	2	0	2	0	1	8	1	1	1	1	2	1	2	2	1	12	0	2	2	2	0	1	2	1	2	1	1	0	1	0	15
25	1	1	3	2	3	1	1	0	1	0	1	0	1	1	1	1	1	0	0	1	5	1	0	1	0	0	0	1	1	3	7	3	3	2	3	3	2	3	3	2	3	3	3	2	2	37
25	1	1	3	2	4	0	0	0	0	1	1	0	1	3	1	3	2	3	1	1	14	3	3	1	2	2	2	3	1	3	20	4	1	2	3	3	3	4	4	2	2	4	1	4	1	38
25	1	1	3	4	4	1	0	0	0	1	1	0	1	2	3	3	1	1	1	1	12	3	1	2	3	3	3	1	1	1	18	3	2	3	2	4	3	1	4	4	4	2	4	1	4	41
26	1	1	3	3	3	0	1	1	0	0	1	0	1	2	3	1	2	2	3	2	15	2	2	2	1	3	2	3	2	3	20	2	3	2	2	3	3	3	4	4	2	4	1	1	4	38
28	1	1	3	1	1	0	1	1	0	1	2	0	0	1	2	2	1	1	0	0	7	2	2	1	3	0	2	3	2	3	18	3	1	1	3	2	1	3	1	2	1	3	1	2	1	25
45	1	3	3	3	4	1	1	0	0	0	2	0	0	2	0	1	1	2	0	2	8	2	0	1	1	0	1	2	1	0	8	0	2	1	1	2	1	1	2	0	1	2	2	2	1	18
43	1	2	3	3	3	1	0	0	0	1	1	0	1	1	0	0	2	0	2	1	6	1	1	1	0	2	0	1	2	1	9	2	0	1	2	2	2	2	2	1	1	1	0	2	1	19
48	1	3	3	1	4	1	1	1	1	1	2	0	0	2	0	1	1	1	2	0	7	1	2	0	2	0	1	1	2	2	11	1	1	0	1	1	2	1	0	2	1	0	0	2	2	14
51	1	3	3	2	2	0	0	0	0	1	2	0	0	2	0	2	1	1	0	0	6	1	1	1	1	2	2	0	2	1	11	0	1	0	1	2	1	0	1	2	2	0	0	0	2	12
28	1	1	2	4	1	0	1	1	0	0	1	0	1	2	2	1	2	1	1	2	11	0	0	1	1	1	1	0	1	3	8	2	2	3	2	2	2	2	3	2	2	3	2	3	3	33
29	1	1	2	2	1	0	0	0	1	1	1	0	1	0	0	1	1	1	1	1	5	1	0	1	1	0	1	1	1	3	9	3	2	2	3	2	2	3	2	3	2	2	2	2	2	32
25	1	1	2	2	4	0	1	1	0	1	2	0	0	1	0	1	0	1	1	0	4	1	1	1	1	0	0	1	1	2	8	3	2	2	2	3	3	2	3	3	2	3	3	2	2	35
30	3	1	2	1	4	0	1	1	1	0	2	0	0	3	3	2	1	3	3	1	16	2	1	1	3	1	3	3	3	3	20	3	4	3	4	3	4	2	4	3	4	3	1	4	1	43
26	3	1	2	4	4	0	1	1	1	0	1	0	0	3	3	3	2	3	2	2	18	2	3	1	2	1	3	3	1	3	19	1	4	4	1	3	2	4	4	3	4	2	4	2	2	40
30	3	1	2	3	3	1	0	0	0	1	1	0	1	2	3	2	3	3	2	3	18	1	3	3	1	3	1	2	3	1	18	2	4	2	3	2	2	2	2	3	1	3	1	3	2	32
26	3	1	2	2	4	1	1	0	1	0	1	0	0	1	0	2	1	0	2	2	8	2	0	1	2	2	3	3	2	2	17	1	2	3	3	3	2	2	3	2	3	1	1	3	3	32
56	3	3	2	3	4	0	1	1	0	0	1	0	0	1	1	1	2	2	1	2	10	2	2	2	2	0	1	0	0	1	10	2	2	0	0	1	0	0	1	1	1	2	1	2	0	13
52	3	2	2	2	3	0	0	0	1	1	1	0	0	0	2	1	1	1	2	1	8	1	0	0	0	1	0	2	1	0	5	0	2	1	1	1	1	2	1	2	1	1	2	1	0	16
30	3	1	1	4	1	1	1	1	0	0	2	0	1	0	2	0	1	0	1	1	5	2	0	1	0	2	1	0	1	1	8	3	2	3	2	2	3	2	3	3	2	3	3	3	3	37
28	3	1	1	1	4	1	0	0	0	0	1	0	0	1	2	3	3	2	3	3	17	2	1	2	3	3	1	2	2	1	17	3	4	4	2	4	3	4	2	3	4	2	2	1	2	40
27	3	1	1	2	4	0	1	0	0	0	1	0	0	1	2	1	2	2	3	2	13	3	2	3	3	1	3	2	1	3	21	4	3	2	4	1	3	2	3	4	1	4	3	3	3	40
30	3	1	1	4	4	1	1	1	0	0	1	0	0	2	1	2	1	0	0	0	6	0	0	2	0	0	0	0	2	2	6	2	1	3	2	3	2	1	3	3	3	1	1	2	3	30
46	3	1	1	3	1	1	0	0	1	0	1	0	0	0	2	2	0	2	0	0	6	2	1	1	0	0	0	2	1	0	7	1	1	0	2	2	0	0	2	1	2	1	2	1	1	16
58	3	3	1	4	2	0	0	1	1	0	2	0	1	0	1	0	2	1	1	0	5	1	1	2	1	1	1	1	0	2	10	0	0	2	2	1	0	1	2	1	1	0	2	1	1	14
50	3	3	1	3	4	0	1	1	0	0	2	0	0	0	2	0	0	1	2	2	7	2	2	0	0	0	2	1	2	1	10	0	0	0	2	0	1	2	1	2	1	0	0	1	0	10
25	2	1	3	1	3	0	1	1	0	1	2	0	0	1	1	1	1	0	0	0	4	0	1	0	1	0	0	0	1	3	6	3	3	3	2	3	2	3	3	2	2	3	2	3	3	37
30	2	1	3	4	2	0	1	1	0	0	1	0	1	1	0	0	0	0	1	0	2	3	1	3	1	2	3	2	2	1	18	3	2	3	2	3	2	3	3	3	2	2	2	3	2	35
26	2	3	3	4	4	1	1	1	0	0	1	0	0	3	2	1	2	1	3	1	13	3	1	2	1	1	2	3	2	1	16	3	1	3	4	4	1	3	4	3	4	2	2	4	3	41
29	2	1	3	1	2	0	1	0	0	1	1	0	0	1	1	3	1	2	1	3	12	3	2	2	1	2	2	3	2	3	20	1	3	2	2	3	2	2	2	2	3	3	4	4	4	37
25	2	1	5	2	4	1	0	0	1	1	1	0	0	1	2	3	3	2	2	1	14	1	2	2	2	1	2	3	2	2	17	4	1	2	2	1	1	4	2	4	2	3	1	1	1	29
30	2	2	5	2	4	0	1	0	1	1	2	0	0	2	2	3	2	3	2	1	15	0	2	2	0	0	3	1	0	3	11	1	2	2	3	2	2	3	2	3	1	3	2	1	3	30
25	2	1	5	2	3	1	1	0	0	0	1	0	1	0	2	2	2	2	1	1	10	2	1	1	3	1	1	0	2	3	14	1	1	2	3	3	1	3	2	3	1	2	1	1	3	27
20	2	1	5	4	4	0	1	0	1	0	2	0	0	2	2	2	0	1	1	2	10	1	1	1	2	0	2	2	0	1	10	2	2	2	2	3	3	3	3	2	1	3	1	2	3	32
21	2	1	5	4	4	0	0	1	0	0	1	0	0	2	2	1	1	1	1	1	9	1	1	1	2	1	2	2	1	2	13	2	1	1	2	3	2	3	1	1	3	2	3	2	2	28
47	2	1	5	1	3	1	1	0	1	1	1	0	0	1	1	2	1	0	1	1	7	0	0	2	0	0	2	1	1	1	7	1	0	1	0	1	0	1	1	2	1	1	2	1	2	14
48	2	3	5	2	4	0	1	0	0	1	2	0	1	0	0	0	2	0	1	2	5	0	0	0	0	0	1	1	0	1	3	2	0	2	0	1	2	1	1	0	2	0	1	0	2	14
55	2	2	5	3	2	1	1	0	1	1	2	0	1	0	1	0	0	0	2	2	5	2	0	1	0	0	1	0	0	0	4	2	2	0	0	2	0	1	1	1	2	0	2	1	2	16
54	2	2	5	3	3	0	0	0	0	0	1	0	0	0	0	1	2	2	2	1	8	2	2	0	2	2	2	1	0	2	13	2	2	2	1	1	0	2	2	0	1	0	2	2	2	19
22	2	1	4	2	3	1	1	1	1	0	2	0	0	2	1	0	0	0	2	0	5	2	1	3	3	3	3	2	3	1	21	3	3	2	1	2	2	2	3	3	2	3	2	2	2	32
22	2	1	4	2	1	0	1	0	1	1	2	0	0	1	0	1	0	2	1	2	7	2	1	2	0	0	2	3	0	3	13	1	3	3	1	3	3	1	2	1	1	3	1	2	1	26
22	2	1	4	3	1	1	0	1	0	1	1	0	1	1	1	1	1	1	1	0	6	2	1	0	0	1	1	0	3	2	10	1	2	3	3	1	2	3	3	2	1	1	1	3	3	29
40	1	1	4	1	4	0	0	1	0	1	1	0	0	0	0	2	1	2	1	0	6	0	2	2	2	1	0	2	0	1	10	0	2	1	2	0	0	0	2	0	0	0	1	1	1	10
44	3	1	4	2	4	1	0	0	1	1	2	0	0	2	0	1	2	0	0	2	7	0	1	2	2	0	2	2	0	1	10	0	2	0	1	2	1	2	0	2	0	1	2	2	1	16
44	1	2	4	4	3	1	0	1	0	0	2	0	1	0	0	2	1	1	1	2	7	0	0	1	2	0	0	2	1	0	6	1	0	1	0	2	1	2	2	1	0	1	0	1	0	12
55	1	3	4	4	1	1	0	0	1	0	2	0	0	2	1	1	2	2	0	0	8	2	1	1	1	0	2	1	0	1	9	2	1	0	0	2	2	2	1	1	0	2	0	0	1	14
60	1	1	4	2	1	1	1	1	0	0	1	0	0	1	2	2	2	1	2	1	11	2	1	0	0	2	2	0	0	0	7	2	0	2	2	0	0	1	0	1	1	1	0	1	2	13
25	3	1	3	2	4	1	1	1	0	1	2	0	0	1	1	0	0	1	1	1	5	1	0	1	1	0	0	0	1	2	6	2	3	2	3	2	3	3	2	3	3	3	2	2	2	35
27	1	1	3	3	3	1	0	0	1	1	1	0	1	0	0	1	1	0	0	0	2	0	0	0	0	0	0	1	1	3	5	2	3	2	3	3	2	3	3	2	2	3	3	2	2	35
27	3	1	3	4	2	1	1	0	0	0	1	0	1	0	0	0	1	1	0	0	2	3	1	1	1	2	2	3	1	2	16	4	4	1	4	3	4	4	3	1	4	4	2	2	4	44
27	1	1	3	1	3	1	0	0	0	1	1	0	1	2	2	3	2	3	2	3	17	3	1	1	3	2	1	1	1	3	16	1	2	2	3	1	4	4	4	2	1	1	2	3	3	33
23	1	1	3	2	3	1	1	1	1	1	1	0	1	3	3	3	2	1	1	3	16	2	1	3	1	3	2	3	2	1	18	4	2	4	2	4	1	3	4	2	1	3	4	1	1	36
28	1	2	3	3	3	0	1	1	1	0	1	0	1	3	1	3	1	1	1	2	12	3	1	0	0	1	1	2	3	3	14	1	1	2	3	2	3	3	3	1	2	2	3	2	1	29
20	1	1	3	1	3	1	0	0	0	0	2	0	1	2	0	2	0	2	1	1	8	2	1	2	0	1	1	1	0	3	11	1	3	2	3	3	2	3	1	3	2	3	3	1	2	32
30	1	1	3	1	3	1	1	1	0	0	1	0	0	2	0	2	2	2	2	2	12	0	1	0	1	2	0	2	1	3	10	1	3	2	1	2	3	1	1	2	1	1	3	2	1	24
20	1	1	3	2	3	0	1	1	1	1	1	0	0	2	2	2	1	0	0	0	7	0	2	1	0	2	2	0	0	3	10	1	2	1	3	1	3	1	1	3	1	3	1	3	2	26
42	3	2	3	1	2	1	0	0	0	1	2	0	0	1	2	2	2	0	0	0	7	2	1	0	2	0	2	0	2	2	11	2	2	1	2	0	1	2	1	2	0	2	1	2	0	18
47	1	3	3	1	1	1	0	0	1	1	2	0	1	2	0	2	2	1	1	0	8	0	1	1	0	0	2	2	2	2	10	0	1	1	0	0	0	2	2	0	1	0	1	1	1	10
50	1	1	3	1	3	0	1	1	1	1	1	0	0	1	2	1	1	0	2	1	8	2	1	0	2	0	1	1	1	0	8	2	2	1	0	0	0	0	2	0	2	0	2	2	0	13
27	3	1	2	1	1	0	1	0	0	1	2	0	0	1	0	1	0	0	1	1	4	0	1	1	1	0	0	0	0	2	5	3	2	2	3	2	3	3	3	3	2	2	3	2	2	35
21	1	3	2	3	3	0	1	1	1	0	1	0	0	3	3	3	2	3	3	1	18	1	1	3	1	3	2	2	3	3	19	4	4	4	4	3	2	4	2	1	1	2	1	2	4	38
20	2	2	2	2	3	0	1	1	0	1	2	0	1	1	1	3	2	2	1	1	11	3	1	3	1	1	3	3	1	1	17	1	4	4	3	2	4	4	1	2	4	4	4	4	4	45
25	2	1	2	2	4	1	0	1	0	0	1	0	1	1	3	3	3	2	1	2	15	3	2	1	1	3	1	1	3	2	17	3	2	1	4	1	3	3	2	1	2	2	1	1	2	28
29	2	1	2	1	4	1	0	1	0	1	2	0	1	1	1	2	2	1	2	1	10	3	3	3	3	3	3	2	2	2	24	4	4	3	4	4	3	1	2	1	1	4	2	4	2	39
28	2	1	2	1	1	0	1	0	1	0	1	0	1	1	3	3	2	2	2	1	14	2	2	3	1	1	2	1	2	2	16	1	2	2	2	1	4	2	1	2	2	2	2	1	2	26
25	2	1	2	3	2	1	1	1	0	0	1	0	0	2	1	1	2	3	2	3	14	1	3	3	2	1	2	3	3	2	20	2	4	4	4	4	2	4	4	1	1	4	3	4	2	43
23	2	2	2	1	2	0	1	1	1	0	2	0	1	2	1	3	1	1	3	3	14	2	2	1	2	2	2	1	3	1	16	2	4	3	2	2	1	3	1	4	2	1	4	2	2	33
30	2	3	2	1	4	1	1	0	0	0	1	0	1	3	2	3	3	3	2	3	19	2	3	0	1	2	2	0	2	3	15	1	4	4	2	2	2	4	4	4	1	2	2	3	2	37
29	2	1	2	2	1	1	1	1	1	0	2	0	0	2	2	1	2	0	1	1	9	1	2	2	0	2	3	3	3	1	17	3	3	1	1	3	1	2	1	1	1	2	3	1	2	25
22	2	1	2	2	1	0	0	1	0	1	2	0	0	0	2	1	2	1	2	2	10	2	1	0	0	1	2	2	3	3	14	3	3	1	2	2	1	1	2	1	2	2	3	2	3	28
25	2	1	2	3	1	0	1	1	1	1	2	0	0	1	2	1	2	1	1	2	10	3	1	2	3	1	2	0	0	2	14	1	1	2	1	1	2	3	1	2	1	2	2	1	2	22
30	2	3	2	2	1	0	1	1	1	0	2	0	0	0	2	1	1	0	0	2	6	0	1	0	1	0	0	0	1	1	4	3	1	2	3	3	2	1	1	3	3	2	1	3	2	30
25	2	1	2	2	1	0	1	1	0	0	1	0	1	1	1	0	0	0	1	2	5	0	1	1	2	1	2	1	0	1	9	1	2	1	3	1	2	2	2	1	2	3	1	2	2	25
25	2	1	2	3	2	0	1	0	0	1	1	0	1	2	2	1	2	1	2	2	12	1	0	2	2	1	0	1	2	2	11	1	1	2	2	1	2	3	3	1	1	2	2	3	2	26
50	2	1	2	3	2	0	0	0	1	1	1	0	0	1	0	0	2	0	2	0	5	2	2	1	1	0	2	0	2	2	12	0	2	0	0	0	2	1	2	0	0	1	2	0	0	10
26	2	1	1	4	3	1	0	1	0	1	1	0	0	0	2	0	1	1	0	0	4	1	1	1	0	0	1	0	1	1	6	2	2	2	2	3	3	3	3	3	2	3	3	3	3	37
29	2	1	1	2	4	1	1	0	1	0	1	0	1	0	1	1	0	1	0	0	3	1	1	0	1	1	1	1	1	3	10	3	2	2	3	3	3	2	3	3	3	3	3	3	3	39
27	2	1	1	2	1	1	1	1	0	0	1	0	0	1	2	1	2	1	3	3	13	2	3	2	2	1	2	1	2	2	17	2	2	4	4	2	2	1	3	2	4	2	2	1	4	35
23	2	1	1	2	3	0	1	1	0	1	2	0	1	2	1	2	3	3	1	2	14	2	2	3	3	2	3	3	3	2	23	3	2	4	1	1	4	1	2	4	2	4	4	4	4	40
30	2	1	1	3	1	1	0	0	1	0	2	0	0	1	3	3	2	1	3	1	14	1	3	2	2	3	2	1	3	1	18	2	3	3	1	1	2	2	4	1	3	3	4	3	4	36
30	2	1	1	3	4	0	1	1	0	0	1	0	1	0	1	1	1	1	1	0	5	1	0	1	1	0	1	1	1	2	8	2	2	3	2	2	3	3	2	3	2	2	2	2	3	33
29	2	1	1	2	1	0	1	1	0	1	1	0	0	0	1	1	0	1	1	0	4	1	1	1	1	0	0	0	1	1	6	3	3	2	3	2	2	2	3	2	3	2	2	2	2	33
26	2	1	1	1	3	0	1	0	1	0	1	0	0	1	1	1	0	0	1	1	5	0	0	0	0	1	0	1	1	1	4	3	2	3	2	3	3	3	3	3	3	3	2	2	3	38
28	2	1	1	2	1	1	0	0	1	0	1	0	1	1	1	0	1	1	1	1	6	1	0	1	1	0	1	1	0	1	6	3	2	3	3	2	2	2	2	3	3	3	3	2	3	36
30	2	2	1	2	1	0	1	1	0	0	2	0	0	2	3	1	2	2	2	3	15	3	3	2	1	2	3	1	1	1	17	2	4	3	1	1	3	1	2	3	4	4	2	2	1	33
30	2	1	1	3	3	1	0	0	1	0	2	0	1	3	2	3	1	2	1	3	15	3	2	1	3	1	2	2	2	1	17	3	2	4	1	3	4	3	3	3	2	2	3	1	2	36
26	2	1	1	4	3	1	0	0	0	1	1	0	1	3	2	3	1	1	3	3	16	2	2	1	3	3	2	2	3	1	19	2	4	3	4	2	4	1	3	1	1	3	1	3	4	36
22	2	1	1	3	3	0	0	1	1	1	2	0	0	1	2	3	3	3	1	2	15	2	2	1	2	3	2	1	2	3	18	2	2	4	3	1	1	2	2	2	4	1	3	2	4	33
27	2	1	1	3	2	0	1	1	1	0	2	0	0	1	1	1	2	3	1	2	11	2	2	2	1	2	2	3	1	3	18	4	1	3	3	3	1	3	3	2	3	2	3	3	2	36
27	2	1	1	1	2	1	1	1	0	0	1	0	0	2	3	2	2	2	2	2	15	3	1	2	1	1	2	3	1	1	15	1	2	3	2	1	3	4	3	2	2	1	3	4	2	33
26	2	1	1	2	3	0	0	0	1	0	1	0	0	3	3	2	3	1	2	3	17	3	3	2	2	3	2	2	3	1	21	4	1	4	4	3	1	4	2	1	2	2	1	1	2	32
30	2	1	1	2	3	0	1	1	1	1	2	0	0	3	2	3	1	2	1	1	13	1	2	1	3	3	3	3	2	1	19	4	4	3	1	1	3	2	4	2	3	4	1	4	2	38
27	2	1	1	2	1	1	0	0	0	0	1	0	0	2	1	3	3	2	1	1	13	1	1	3	3	2	2	3	2	3	20	1	2	3	4	3	4	1	2	2	1	4	3	4	1	35
29	2	1	1	4	1	1	0	0	1	1	1	0	1	1	1	0	2	2	2	2	10	1	0	2	0	2	0	2	0	2	9	1	1	2	3	3	2	1	1	3	3	3	1	2	1	27
29	2	1	5	2	1	0	0	0	1	0	1	0	1	0	0	1	1	0	1	0	3	1	0	0	1	0	1	1	0	3	7	2	3	2	2	3	3	2	2	2	2	3	3	2	2	33
27	2	1	5	1	2	1	1	0	0	0	2	0	0	0	1	0	0	1	1	1	4	1	1	0	1	1	1	1	1	3	10	2	2	2	2	3	2	3	3	2	2	2	3	3	3	34
28	2	1	3	2	2	0	0	0	0	0	2	0	0	1	0	0	0	0	0	1	2	1	0	1	1	0	0	1	0	2	6	3	2	2	2	3	3	3	3	3	2	3	2	2	3	36
25	2	1	3	2	3	0	0	0	0	1	2	0	1	0	0	0	0	1	0	1	2	1	0	0	0	1	1	0	1	3	7	2	2	2	3	3	2	2	3	3	2	3	3	2	3	35
20	2	3	3	1	2	1	0	1	0	1	2	0	1	1	3	1	3	2	1	2	13	1	2	1	2	1	1	3	2	2	15	1	3	1	1	2	3	1	4	2	2	2	1	4	4	31
27	2	3	3	1	1	0	1	1	0	0	1	0	0	1	3	3	2	2	2	3	16	3	2	3	1	3	3	1	2	3	21	3	1	4	2	3	2	3	4	3	4	1	4	4	2	40
25	2	1	3	4	2	0	0	0	0	1	1	0	1	3	1	2	2	1	3	3	15	3	2	3	3	2	1	2	1	3	20	2	1	3	2	4	4	2	1	2	4	1	3	2	4	35
28	1	2	3	4	1	0	1	1	0	0	2	0	0	2	1	3	2	1	3	1	13	1	2	2	1	2	1	3	3	1	16	2	2	2	3	3	4	1	4	4	4	4	4	4	3	44
26	1	2	3	4	2	0	0	1	1	0	1	0	0	3	2	2	3	2	1	1	14	3	3	2	2	1	1	1	2	2	17	4	3	2	1	3	2	4	4	4	2	1	1	4	4	39
28	3	1	3	4	3	0	0	1	0	0	2	0	1	2	2	2	3	3	3	3	18	2	2	3	1	2	2	3	3	2	20	1	3	4	3	4	3	1	4	1	4	4	1	2	3	38
25	1	1	3	2	2	0	1	1	0	0	1	0	1	1	2	3	3	1	3	1	14	1	2	1	2	3	3	2	2	1	17	3	1	4	1	2	1	2	1	2	4	4	3	4	4	36
24	1	1	5	1	1	1	1	1	0	0	1	0	0	2	1	2	2	3	1	3	14	1	2	3	1	3	1	2	3	1	17	4	4	1	1	1	2	3	3	4	4	2	2	4	2	37
24	3	1	5	3	3	1	1	0	1	0	2	0	0	2	2	1	3	1	3	3	15	1	3	1	1	2	2	2	2	3	17	3	1	4	3	4	4	3	3	4	4	2	4	1	2	42
30	1	2	5	1	2	0	0	1	0	0	2	0	1	1	1	1	3	2	2	3	13	2	2	2	2	1	2	3	2	1	17	2	2	2	2	2	1	2	4	2	1	1	1	2	4	28
26	3	2	5	2	1	1	1	0	1	1	2	0	0	3	2	3	2	2	2	2	16	1	3	1	3	2	2	3	1	2	18	3	2	4	4	1	2	2	2	2	4	1	1	4	1	33
23	1	1	5	3	1	1	0	1	0	1	2	0	0	1	1	3	2	1	3	3	14	2	3	2	1	2	2	2	3	1	18	1	1	4	1	4	1	4	3	2	4	3	2	3	1	34
30	1	1	5	2	2	0	1	1	1	0	1	0	0	1	2	2	2	2	2	1	12	2	1	2	3	3	3	2	3	1	20	4	4	4	3	3	2	1	2	3	1	4	4	3	2	40
28	3	1	5	2	1	0	0	1	0	1	1	0	1	1	2	1	3	2	3	2	14	1	0	0	2	1	2	2	2	1	11	2	1	1	4	2	1	2	3	3	2	3	2	3	3	32
20	1	1	5	1	2	0	1	1	1	1	1	0	1	2	1	3	2	2	3	2	15	1	2	1	2	1	2	2	2	1	14	3	1	3	3	4	2	3	1	3	1	3	4	2	4	37
25	3	1	5	4	2	0	1	0	1	0	2	0	1	1	2	1	2	2	1	1	10	3	0	1	1	2	2	3	2	2	16	4	4	1	3	4	2	2	2	3	4	4	4	4	3	44
29	1	3	5	3	2	0	1	0	1	0	1	0	0	2	3	3	3	2	1	1	15	0	1	3	0	1	0	3	1	2	11	4	1	4	2	4	3	4	2	1	1	4	1	3	4	38
21	3	1	5	3	2	0	0	1	1	1	1	0	1	2	2	3	3	3	3	1	17	1	3	1	2	1	3	2	1	2	16	1	2	3	2	1	3	2	3	3	1	3	2	2	1	29
22	1	2	5	1	1	0	1	1	0	0	2	0	1	0	0	0	0	2	1	1	4	3	2	2	3	2	0	0	0	1	13	3	2	2	3	2	3	2	3	2	1	2	2	3	2	32
22	1	1	5	3	2	0	1	1	0	1	1	0	1	2	1	1	2	1	0	1	8	1	2	3	2	3	1	2	0	2	16	3	2	3	3	1	2	3	3	3	1	1	2	1	1	29
28	3	1	5	4	2	1	0	1	1	0	1	0	1	2	1	2	2	2	1	2	12	0	2	2	1	0	3	0	1	2	11	1	1	3	3	3	3	3	2	1	2	1	2	2	1	28
30	1	1	5	4	1	0	1	1	0	1	1	0	1	2	0	2	1	1	2	1	9	2	2	1	3	3	3	3	1	3	21	1	3	1	3	1	1	1	2	3	1	1	3	2	3	26
25	1	3	5	4	4	0	0	1	0	1	1	0	1	0	1	2	2	2	2	1	10	0	1	2	2	2	1	2	1	1	12	2	3	2	2	2	1	2	1	3	2	1	3	1	1	26
24	3	3	5	2	1	0	1	0	1	0	2	0	1	0	2	1	2	2	2	0	9	1	0	1	2	1	2	2	0	3	12	2	2	3	3	2	3	1	1	1	3	2	1	3	2	29
25	1	1	5	2	1	1	1	1	1	1	2	0	0	2	1	2	0	2	2	1	10	2	1	2	1	2	0	0	1	3	12	1	2	3	3	1	3	1	2	2	2	3	1	3	3	30
40	1	1	5	2	4	1	1	1	1	0	2	0	0	1	0	2	1	1	0	2	7	1	0	0	1	2	1	1	0	2	8	0	2	0	0	1	2	1	2	1	1	1	0	0	2	13
44	1	3	5	2	2	0	0	1	0	1	1	0	0	0	2	2	0	2	1	0	7	1	2	0	0	0	1	2	1	0	7	0	0	1	1	2	0	0	2	2	1	1	2	2	1	15
56	1	2	5	1	2	1	1	1	1	0	1	0	1	0	1	2	0	0	0	1	4	0	0	2	2	1	0	2	0	0	7	2	0	0	0	0	0	1	2	0	0	0	0	2	2	9
52	3	1	5	4	1	1	1	1	0	1	1	0	0	1	2	0	1	1	0	2	7	1	1	0	0	2	2	0	1	1	8	2	0	0	2	2	2	2	2	0	2	0	2	1	1	18
52	1	1	5	2	1	1	1	1	1	1	1	0	1	0	0	0	0	0	1	2	3	0	0	0	0	0	1	2	0	0	3	2	1	0	1	0	0	2	0	0	0	0	2	2	1	11
29	1	1	4	2	3	1	0	1	0	0	1	0	0	3	1	3	2	2	1	2	14	3	3	1	1	3	3	3	1	3	21	4	1	1	1	1	1	3	4	3	4	4	3	2	3	35
25	1	1	4	4	1	1	1	1	0	1	2	0	1	2	2	1	2	1	1	2	11	1	1	2	2	1	3	3	2	3	18	3	1	3	1	4	2	4	1	2	4	2	3	3	4	37
27	3	1	4	3	2	0	0	1	0	1	2	0	0	2	1	3	1	1	1	3	12	1	1	1	2	3	2	3	2	1	16	2	4	4	2	3	2	3	4	4	1	3	2	4	1	39
25	1	1	4	3	2	0	0	1	1	1	2	0	1	2	1	1	1	1	3	2	11	3	2	3	1	2	2	1	3	2	19	4	4	3	3	4	1	1	1	3	3	3	2	4	2	38
20	1	1	4	4	2	0	1	1	0	0	1	0	1	1	1	2	2	2	1	3	12	1	2	3	2	1	2	0	1	2	14	1	1	1	3	3	4	1	3	3	1	4	4	3	2	34
20	1	1	4	2	1	0	1	0	0	0	1	0	1	2	3	1	1	1	1	3	12	0	0	3	1	0	1	3	2	2	12	3	3	2	2	2	1	2	3	2	1	1	3	3	3	31
25	3	1	4	2	1	1	1	1	1	0	1	0	0	3	2	3	1	1	1	1	12	2	1	3	1	1	1	2	0	1	12	1	2	4	4	4	4	2	1	1	1	1	4	4	3	36
30	1	1	4	2	1	1	0	0	0	1	1	0	1	3	2	3	3	1	2	1	15	2	0	0	0	2	2	3	1	3	13	4	2	3	3	2	1	3	1	4	2	4	1	2	2	34
20	1	2	4	3	3	1	0	1	0	1	2	0	0	2	2	2	1	1	2	1	11	3	3	1	2	0	3	1	3	1	17	3	3	3	2	1	2	3	2	1	2	1	1	3	1	28
20	1	1	4	4	4	0	1	1	1	0	1	0	1	0	2	0	2	0	1	0	5	2	3	0	1	3	3	3	2	2	19	2	1	2	3	1	3	1	1	2	2	2	2	3	3	28
28	1	1	4	3	1	1	0	0	1	0	1	0	0	0	1	2	2	0	2	1	8	3	0	3	2	3	1	1	0	2	15	2	1	2	2	1	3	3	3	1	3	2	2	3	3	31
27	3	1	4	4	2	0	1	1	1	0	1	0	0	2	2	2	1	2	0	0	9	1	3	0	1	2	3	2	2	1	15	3	3	3	2	2	2	2	3	1	1	2	1	3	1	29
23	1	1	4	2	1	1	0	1	0	0	1	0	1	1	2	2	2	0	1	1	9	3	2	3	1	1	1	2	1	1	15	1	2	1	3	2	2	1	2	1	1	3	1	2	3	25
20	1	1	4	2	1	0	1	0	1	0	2	0	1	0	1	2	1	2	1	2	9	2	2	0	1	1	1	0	1	2	10	2	3	2	3	2	2	2	2	3	3	3	1	1	3	32
24	1	1	4	1	4	0	1	0	1	0	1	0	0	2	0	0	1	0	0	1	4	0	0	2	0	1	2	1	0	3	9	1	1	1	2	1	3	2	1	1	2	1	1	3	1	21
25	3	1	4	3	2	0	0	0	0	0	1	0	0	2	2	2	0	1	0	0	7	2	2	0	2	1	1	0	2	3	13	3	3	3	2	3	2	3	3	1	2	2	1	2	3	33
30	1	3	4	2	4	1	0	0	1	0	1	0	1	1	0	1	0	0	2	0	4	1	0	0	2	2	2	0	0	2	9	1	1	0	2	0	2	2	1	2	1	1	0	2	1	16
26	1	1	3	4	1	0	1	1	0	1	2	0	1	2	1	0	2	1	2	1	9	1	2	1	1	0	1	1	1	2	10	3	3	3	3	2	2	2	2	2	2	3	3	2	3	35
27	3	1	3	4	2	1	1	1	0	0	2	0	0	0	2	1	1	2	0	1	7	0	0	0	1	1	1	1	1	3	8	2	3	3	2	3	2	3	3	2	2	3	2	2	2	34
25	1	1	3	3	2	0	1	0	1	0	1	0	0	2	2	2	2	0	0	0	8	1	1	1	0	1	1	0	1	3	9	3	2	2	2	2	3	2	2	3	3	2	3	3	2	34
29	1	1	3	1	4	0	1	0	1	1	1	0	1	0	1	0	1	1	1	1	5	0	1	1	0	0	0	1	0	2	5	3	2	2	3	3	2	3	3	2	3	3	2	2	3	36
26	3	1	3	4	2	1	1	0	1	0	2	0	0	0	1	1	0	0	1	0	3	1	1	0	0	1	0	0	0	3	6	3	3	2	2	2	2	3	3	3	2	3	3	3	3	37
25	1	1	3	4	1	1	1	1	1	0	1	0	0	1	1	1	1	0	0	0	4	0	0	1	1	0	0	0	0	3	5	2	2	2	3	3	2	3	2	2	3	3	3	2	2	34
27	3	1	3	2	3	0	1	1	0	0	1	0	1	1	0	0	1	1	1	0	4	0	1	0	1	0	1	0	0	2	5	2	3	3	2	2	3	2	3	3	2	3	3	2	3	36
22	3	1	3	2	1	0	1	1	0	1	1	0	1	0	0	0	0	0	1	0	1	1	1	0	1	1	1	0	1	1	7	3	3	2	2	3	2	3	2	3	2	2	2	2	2	33
28	3	1	3	4	1	1	0	0	1	1	1	0	1	1	0	1	0	0	1	0	3	0	1	1	1	0	1	0	1	3	8	3	2	2	2	3	3	3	2	2	2	2	2	3	3	34
25	3	2	3	3	2	0	0	1	0	1	1	0	0	0	0	1	1	1	0	0	3	0	1	1	1	0	0	1	0	2	6	3	3	3	3	3	3	3	2	2	2	2	3	2	3	37
25	3	1	3	2	2	0	1	1	0	0	2	0	0	1	1	1	0	1	1	0	5	1	1	1	1	2	3	2	3	1	15	3	4	3	4	4	2	4	4	1	3	4	4	1	4	45
21	3	3	3	4	2	1	0	0	0	0	1	0	1	2	2	1	2	2	1	1	11	2	1	1	1	3	1	1	1	1	12	1	1	3	3	4	4	4	2	4	3	1	3	3	4	40
29	3	1	3	4	4	0	0	0	0	1	1	0	0	3	2	2	1	1	1	1	11	1	3	3	3	2	2	2	3	3	22	4	4	2	1	2	4	4	3	4	4	2	3	1	1	39
29	3	1	3	2	2	0	1	0	1	1	1	0	1	3	3	2	2	1	1	1	13	3	2	3	3	2	1	1	1	2	18	4	2	1	4	2	2	2	4	4	4	1	4	3	1	38
23	3	1	3	2	2	0	0	1	1	1	1	0	1	2	1	3	1	1	1	2	11	3	1	3	3	1	1	1	1	2	16	4	3	3	1	3	1	2	3	2	1	2	2	1	4	32
24	3	1	3	4	1	1	0	0	0	0	1	0	0	1	2	3	1	3	2	1	13	3	3	2	1	2	2	3	3	2	21	3	4	2	1	2	4	2	4	4	3	2	2	4	1	38
20	3	1	3	4	1	0	1	0	0	0	2	0	0	1	2	2	2	2	1	3	13	3	1	1	1	1	2	2	1	2	14	4	4	4	4	4	3	4	3	4	1	4	4	4	4	51
25	3	3	3	2	2	1	0	0	0	0	1	0	0	1	2	3	3	1	1	2	13	1	3	2	3	3	2	3	1	2	20	2	2	2	2	3	4	1	1	3	2	1	3	1	2	29
20	3	1	3	2	2	1	1	0	0	1	1	0	0	1	3	3	2	1	3	2	15	1	3	1	3	3	2	1	2	3	19	4	3	2	4	3	1	4	4	1	4	2	1	3	4	40
27	3	1	3	2	4	0	1	0	0	1	1	0	1	1	1	3	2	1	2	3	13	3	1	3	2	3	3	2	2	1	20	2	2	2	2	3	3	2	3	4	2	1	2	3	3	34
26	3	1	3	4	4	0	1	0	0	0	2	0	0	3	1	2	2	3	3	3	17	2	1	2	1	3	1	2	3	2	17	2	1	1	2	4	1	3	1	1	2	1	4	2	2	27
24	3	1	3	3	3	0	1	1	1	1	1	0	1	3	3	3	3	3	2	1	18	1	1	2	1	2	3	2	3	3	18	4	3	1	2	1	1	1	4	1	3	3	2	2	3	31
29	3	1	3	4	2	1	0	0	0	1	1	0	1	3	1	1	3	2	2	2	14	2	3	3	2	3	2	2	3	3	23	4	4	3	3	2	3	4	4	3	4	1	3	4	1	43
27	3	1	3	3	2	1	1	1	0	0	1	0	1	1	3	2	1	2	3	2	14	3	0	3	2	3	3	1	0	3	18	2	3	3	1	2	4	1	4	4	2	3	3	3	3	38
28	3	1	3	2	1	0	1	1	1	1	1	0	1	1	1	3	2	1	1	1	10	2	1	2	3	2	2	0	1	3	16	2	3	2	3	4	4	2	4	3	1	2	3	1	4	38
21	3	1	3	2	1	0	0	1	0	0	1	0	0	1	2	1	1	1	2	2	10	1	3	0	0	0	2	0	1	3	10	1	1	4	3	4	1	4	2	2	2	2	2	3	3	34
25	3	1	3	2	2	0	1	1	1	1	2	0	0	0	0	0	0	1	2	1	4	1	2	3	3	2	2	1	2	1	17	3	1	3	1	3	3	3	2	2	3	2	1	1	2	30
22	3	1	3	2	3	1	1	1	1	1	1	0	0	1	1	2	2	1	1	0	8	3	0	2	2	1	3	1	3	3	18	3	2	1	1	2	2	1	2	2	1	3	3	3	1	27
25	3	1	3	3	3	1	0	1	0	1	1	0	0	2	0	0	2	1	1	2	8	0	1	3	0	3	2	3	2	1	15	1	1	2	1	2	3	2	1	1	3	1	1	1	3	23
30	3	1	3	4	2	0	0	0	0	0	1	0	0	0	2	2	0	1	0	2	7	3	3	3	1	1	1	3	1	2	18	3	1	2	1	3	3	3	1	2	2	2	3	3	1	30
30	3	1	3	2	2	1	1	1	1	1	2	0	1	1	2	1	1	0	1	1	7	3	2	0	0	1	3	0	1	2	12	3	3	1	3	1	2	1	2	3	3	1	1	2	3	29
24	3	1	3	2	2	1	1	0	0	1	1	0	1	2	0	2	2	0	1	1	8	0	2	1	3	1	1	2	1	3	14	3	1	1	3	3	1	3	3	2	3	3	3	3	2	34
29	3	1	3	3	2	1	0	0	1	0	2	0	0	0	1	2	0	1	2	0	6	1	3	3	0	2	0	1	3	1	14	1	3	1	1	3	2	3	2	3	1	2	1	2	2	27
27	3	1	3	3	1	0	0	1	1	1	1	0	1	0	0	0	0	1	2	0	3	2	0	0	2	3	2	3	2	2	16	3	1	3	2	3	2	3	1	2	2	2	3	2	2	31
25	3	1	3	2	1	1	1	1	0	0	1	0	1	0	1	0	0	0	0	0	1	2	0	2	0	1	2	2	0	3	12	1	3	3	2	2	2	3	1	2	2	1	3	2	2	29
21	3	1	3	1	1	1	1	1	1	0	2	0	1	2	1	1	0	2	2	2	10	1	0	2	2	0	1	2	1	2	11	2	1	1	3	1	1	2	1	2	2	3	3	1	3	26
26	3	1	3	3	1	0	0	1	1	1	1	0	1	0	0	1	0	1	1	2	5	0	0	2	0	1	1	0	2	2	8	1	2	1	1	3	1	2	1	1	1	3	3	3	2	25
21	1	1	3	1	2	0	1	0	0	0	1	0	1	1	2	0	2	0	0	1	6	0	2	2	1	0	2	0	2	3	12	1	2	2	1	1	2	2	3	3	3	2	3	3	1	29
26	1	1	3	1	1	1	1	1	0	0	1	0	0	0	1	0	0	1	0	1	3	1	0	2	1	2	1	2	0	2	11	1	2	1	1	3	3	3	1	3	1	1	1	3	3	27
25	1	1	3	3	2	1	1	0	0	0	1	0	0	0	0	0	2	2	0	1	5	1	0	0	1	0	2	2	2	3	11	2	3	1	3	2	2	1	3	2	3	2	2	1	3	30
22	1	1	3	1	1	1	1	0	1	0	1	0	0	2	1	1	2	0	0	2	8	0	1	2	1	2	1	1	1	3	12	3	1	3	1	3	1	3	2	2	2	3	3	1	3	31
20	1	1	3	1	1	0	0	0	0	1	2	0	0	1	0	0	1	2	1	0	5	2	0	1	1	1	2	1	2	1	11	3	3	2	1	2	1	3	3	3	2	1	1	3	1	29
44	3	2	3	4	3	1	1	0	0	1	1	0	0	0	1	0	0	0	1	0	2	2	0	2	0	2	0	0	2	0	8	0	2	2	2	2	0	1	1	1	0	2	1	2	0	16
49	1	3	3	1	4	0	1	0	0	1	1	0	1	2	1	1	1	0	1	1	7	2	1	0	2	1	2	2	1	0	11	0	1	1	0	1	2	2	1	1	2	1	0	0	2	14
28	1	1	2	1	4	0	0	0	0	0	2	0	1	0	2	0	0	2	0	1	5	1	0	0	1	1	2	2	0	2	9	3	2	3	2	3	2	3	2	2	3	2	3	3	2	35
27	3	3	2	4	2	0	1	1	1	1	1	0	1	0	0	2	1	0	1	0	4	0	0	0	0	0	1	1	1	1	4	3	3	2	3	3	3	3	3	2	3	2	3	2	3	38
29	1	3	2	2	1	0	0	0	0	0	1	0	1	2	0	1	1	0	1	0	5	0	1	0	1	1	1	0	1	2	7	3	3	2	3	2	3	2	2	2	3	2	2	2	3	34
28	1	1	2	1	1	0	0	0	0	1	2	0	0	1	1	0	1	0	1	0	4	1	1	1	0	0	1	1	1	1	7	2	2	3	3	3	3	3	2	3	2	2	3	3	3	37
30	1	1	2	4	3	1	1	1	1	1	1	0	1	1	1	0	0	0	0	0	2	0	0	0	0	1	1	0	0	3	5	2	2	2	3	3	3	3	2	2	2	3	3	2	3	35
24	1	1	2	4	3	0	0	1	0	1	1	0	1	0	0	0	1	0	1	1	3	1	1	0	1	1	0	0	0	2	6	2	3	3	3	3	2	2	2	2	2	2	3	3	2	34
27	1	1	2	3	2	1	1	1	0	1	2	0	1	1	0	0	1	0	0	0	2	1	1	0	1	0	0	0	1	3	7	3	3	3	3	3	2	3	2	2	3	3	2	3	2	37
23	3	1	2	4	3	1	1	1	0	0	1	0	0	1	1	1	1	1	0	1	6	1	1	0	1	1	1	1	0	2	8	3	3	2	2	2	2	2	3	3	2	2	2	2	2	32
29	3	3	2	3	2	0	0	0	0	0	1	0	1	1	0	1	0	1	1	0	4	1	0	1	0	1	0	1	1	2	7	3	3	2	2	2	2	3	3	3	3	3	3	3	3	38
25	1	2	2	1	2	1	0	0	1	0	1	0	0	0	1	0	1	0	1	0	3	1	0	1	1	0	0	1	0	3	7	2	3	3	3	3	2	2	2	2	3	2	3	2	3	35
28	1	1	2	2	2	0	0	0	1	1	1	0	0	1	1	0	1	1	1	0	5	0	0	0	0	1	0	0	0	1	2	2	3	2	3	3	2	2	3	2	3	3	2	2	3	35
25	1	1	2	3	3	0	0	0	0	1	1	0	1	1	0	1	1	0	0	1	4	1	1	0	1	1	0	0	1	3	8	2	3	2	3	2	2	3	3	2	2	3	3	2	3	35
29	1	1	2	4	3	1	0	0	0	1	1	0	0	1	1	0	0	1	0	1	4	0	0	0	0	0	0	1	0	3	4	2	2	3	3	3	3	2	3	2	3	2	3	3	2	36
23	3	1	2	4	1	1	0	0	0	0	1	0	0	0	0	0	1	0	1	0	2	2	1	3	2	3	1	1	2	2	17	1	2	1	4	4	3	2	4	2	3	1	3	3	4	37
28	3	1	2	4	1	1	1	0	0	0	1	0	1	0	0	1	0	1	0	1	3	3	2	1	2	1	2	2	3	1	17	4	3	3	3	4	3	4	2	2	3	3	4	4	3	45
29	3	1	2	3	4	0	1	0	1	0	2	0	0	1	3	3	2	3	3	3	18	1	3	2	1	3	2	2	2	3	19	2	4	2	3	4	3	1	2	4	4	4	1	3	2	39
27	3	1	2	2	1	0	0	0	1	1	1	0	1	2	3	2	3	2	1	2	15	3	3	1	2	3	3	1	3	3	22	3	3	1	4	1	2	4	4	4	4	1	2	2	2	37
20	3	1	2	3	1	0	0	1	0	0	2	0	0	1	2	3	3	2	2	1	14	3	2	2	2	2	2	1	2	3	19	4	1	4	1	1	4	4	4	4	4	3	3	2	1	40
27	3	1	2	3	1	1	0	1	0	0	2	0	1	1	3	3	1	1	3	2	14	1	1	3	2	3	3	1	2	3	19	4	4	3	2	4	4	2	2	2	2	1	4	4	4	42
24	3	1	2	3	2	0	1	0	0	0	1	0	1	1	3	1	1	3	2	1	12	3	3	1	3	1	3	3	2	3	22	4	3	2	3	1	2	1	1	3	3	2	2	1	2	30
26	3	1	2	3	2	0	1	1	0	1	2	0	0	2	1	2	2	3	1	1	12	3	1	1	1	3	3	1	2	1	16	4	4	4	2	3	1	1	2	4	4	1	3	3	4	40
26	3	1	2	3	2	0	1	0	1	0	2	0	1	1	1	3	1	3	3	3	15	1	1	3	2	2	1	3	2	1	16	4	3	1	4	3	4	1	4	4	2	2	3	4	3	42
24	3	1	2	2	1	0	0	0	0	1	1	0	0	1	2	1	3	3	1	3	14	1	3	1	2	2	1	2	1	3	16	1	3	1	3	3	2	2	3	1	2	3	4	2	2	32
25	3	1	2	4	1	0	1	1	0	1	2	0	0	1	3	3	3	2	3	2	17	1	3	1	1	2	2	1	3	2	16	2	3	1	4	3	3	1	3	4	2	3	2	3	1	35
25	3	1	2	3	1	0	1	1	1	0	1	0	0	2	3	1	3	1	3	3	16	2	1	2	2	1	1	3	2	2	16	4	1	4	4	2	1	3	3	3	3	4	4	3	2	41
30	3	3	2	2	1	0	0	0	1	0	1	0	1	1	2	3	2	1	3	2	14	3	2	2	3	1	3	2	2	2	20	2	3	2	2	3	4	2	1	4	4	4	1	3	3	38
29	3	2	2	1	1	0	1	0	0	1	2	0	1	3	3	2	3	2	1	3	17	1	3	1	1	3	2	2	2	3	18	4	2	3	4	1	3	4	2	4	2	1	3	2	3	38
26	3	1	2	1	4	1	0	1	0	1	1	0	1	2	2	1	3	3	1	1	13	2	3	1	2	2	2	1	3	1	17	2	2	1	4	1	2	3	3	3	1	2	3	2	3	32
23	1	1	2	1	3	0	1	1	1	0	1	0	0	1	2	2	3	2	2	1	13	2	2	2	1	3	1	2	3	3	19	1	2	3	2	3	1	3	3	3	4	2	3	1	2	33
21	1	1	2	3	3	1	1	1	0	1	1	0	1	2	1	3	3	1	2	1	13	3	3	2	2	3	3	3	2	3	24	1	4	1	3	4	1	1	1	1	3	2	1	4	1	28
26	1	1	2	1	3	0	1	0	1	0	2	0	1	1	2	1	2	2	3	2	13	3	2	2	1	2	1	3	1	1	16	1	4	2	3	1	4	4	1	1	1	4	3	4	1	34
25	2	1	2	1	3	0	1	1	0	0	1	0	1	3	2	3	2	2	3	2	17	2	1	2	2	3	3	1	1	1	16	1	2	4	3	1	2	2	2	3	2	2	1	1	2	28
25	2	1	2	3	2	0	1	1	1	0	2	0	1	1	3	1	1	1	1	2	10	1	3	1	2	2	3	3	2	1	18	3	3	1	1	1	2	3	2	1	4	2	2	1	1	27
28	2	1	2	4	2	0	1	1	0	0	2	0	1	2	1	1	1	2	3	2	12	3	3	1	3	1	1	3	2	1	18	3	1	1	2	1	1	1	1	1	3	1	4	1	3	24
27	2	1	2	2	2	1	1	0	0	1	1	0	0	3	1	2	3	2	3	3	17	3	2	1	1	3	2	1	1	2	16	4	2	1	3	1	4	4	4	2	2	2	4	4	2	39
27	2	1	2	2	2	0	1	1	0	0	2	0	0	1	1	2	3	3	1	3	14	1	0	0	3	1	0	3	1	2	11	2	1	2	2	2	4	1	2	4	1	3	3	2	2	31
25	2	1	2	3	2	0	0	0	1	0	1	0	0	3	1	3	2	1	3	1	14	2	0	2	3	0	2	0	3	1	13	3	2	4	3	3	3	4	2	1	2	1	1	3	3	35
21	2	1	2	4	1	0	0	1	0	0	2	0	1	3	2	1	2	1	2	3	14	3	1	3	3	1	2	1	2	2	18	4	4	2	1	2	2	3	1	1	1	2	2	3	4	32
21	2	1	2	1	2	0	1	0	1	1	2	0	0	3	2	3	3	2	3	1	17	0	3	2	2	2	2	1	0	1	13	2	3	3	1	4	3	2	3	1	3	4	4	1	3	37
23	2	3	2	1	4	0	1	0	0	1	1	0	1	1	1	3	2	1	2	3	13	1	3	1	1	1	0	0	3	1	11	3	2	3	3	1	4	2	1	4	3	4	3	4	3	40
28	2	3	2	4	2	0	0	0	0	1	1	0	1	2	3	2	1	3	3	1	15	3	3	2	3	3	2	2	3	1	22	1	2	1	2	2	3	1	1	4	4	2	1	1	4	29
26	2	1	2	2	4	0	0	0	1	1	2	0	0	1	2	2	2	2	1	0	10	3	0	2	1	3	1	0	2	2	14	1	1	3	3	1	2	1	3	1	3	1	1	1	1	23
21	2	1	2	1	3	0	0	0	0	1	1	0	1	2	1	0	0	2	2	2	9	0	0	3	1	3	1	3	0	1	12	1	2	3	3	1	3	3	3	3	3	1	3	2	3	34
26	2	1	2	1	2	1	0	0	1	0	1	0	1	1	1	2	1	0	1	2	8	0	0	0	0	0	3	2	3	3	11	1	3	2	1	3	3	3	1	1	1	1	3	1	2	26
25	2	1	2	2	1	1	1	1	0	1	1	0	0	1	1	0	1	2	2	2	9	1	1	2	0	1	3	2	1	3	14	2	2	2	3	2	3	2	1	3	1	3	2	3	2	31
25	2	1	2	4	1	1	0	0	1	0	1	0	0	2	0	0	1	1	1	1	6	2	0	1	0	0	1	1	1	2	8	2	3	2	1	2	1	1	1	1	1	1	2	2	1	21
53	2	1	2	3	1	0	1	1	0	0	2	0	0	2	2	2	2	2	1	2	13	0	2	1	2	1	0	1	1	0	8	1	0	0	2	0	0	0	2	2	1	0	1	2	0	11
50	2	2	2	2	2	1	0	1	1	0	2	0	1	2	1	0	0	0	1	0	4	0	2	2	2	2	0	1	0	1	10	2	1	1	1	0	1	2	1	0	2	2	2	2	0	17
58	2	3	2	2	4	1	1	1	0	0	1	0	0	2	2	1	2	1	2	2	12	2	2	0	1	2	1	1	0	0	9	0	1	1	2	0	1	2	0	0	1	0	0	1	0	9
56	2	1	2	2	2	1	1	1	1	0	2	0	0	1	1	2	0	0	2	1	7	2	0	1	1	1	0	2	2	0	9	2	2	1	1	1	0	2	1	1	2	2	2	1	1	19
26	2	3	1	2	1	0	1	1	0	0	2	0	0	2	2	1	2	2	1	2	12	1	2	0	0	0	1	0	1	3	8	3	2	2	2	2	2	3	3	2	3	3	2	3	2	34
30	2	2	1	4	2	1	0	1	0	1	1	0	0	0	2	0	0	0	0	0	2	1	0	2	2	2	0	1	2	2	12	3	2	2	2	2	3	3	3	2	3	2	2	3	3	35
25	2	1	1	4	2	0	1	1	1	0	2	0	1	0	0	0	0	1	2	1	4	0	1	1	0	1	0	1	0	1	5	2	3	2	2	2	3	2	3	2	3	2	2	3	3	34
26	2	1	1	3	3	0	0	0	0	1	1	0	0	2	1	2	2	2	2	0	11	1	0	1	1	1	1	1	1	3	10	2	2	3	3	2	3	2	3	3	3	3	3	2	3	37
25	2	1	1	2	1	1	0	0	0	0	1	0	1	1	1	2	2	1	0	2	9	0	1	0	0	0	0	0	0	1	2	2	3	2	2	3	2	3	3	2	3	2	2	3	2	34
27	2	2	1	1	3	0	1	1	1	0	1	0	1	0	0	1	1	0	0	1	3	1	0	0	1	0	1	0	1	2	6	3	3	2	2	3	3	2	2	2	2	2	3	2	3	34
22	2	1	1	3	4	0	1	1	0	1	2	0	1	1	0	0	0	0	1	0	2	1	1	0	0	1	1	1	0	3	8	2	2	2	3	2	2	3	3	2	3	3	2	2	2	33
27	2	1	1	1	3	1	1	1	1	1	2	0	0	1	1	1	1	1	0	0	5	0	0	0	1	1	1	1	1	1	6	2	3	3	3	2	2	2	2	2	2	3	2	3	3	34
28	2	1	1	3	3	0	1	0	0	1	1	0	0	1	1	0	1	1	1	0	5	1	0	1	0	0	1	0	0	1	4	2	3	2	3	3	2	3	2	2	3	3	3	2	2	35
27	2	1	1	1	2	1	1	0	1	1	1	0	1	0	0	1	0	0	1	1	3	1	0	1	0	1	0	0	1	1	5	2	3	2	2	3	2	2	2	3	2	2	3	3	2	33
30	1	1	1	1	2	1	1	1	0	0	1	0	1	1	0	0	1	1	1	0	4	1	1	0	0	0	1	0	0	3	6	2	2	3	2	3	2	3	2	2	3	3	2	3	2	34
26	3	1	1	3	2	0	1	0	0	0	2	0	1	0	1	1	1	0	1	0	4	0	0	0	1	0	1	1	0	3	6	3	3	3	2	3	2	3	2	3	2	3	2	2	3	36
30	1	3	1	2	4	0	0	0	1	1	1	0	0	1	0	2	2	1	0	2	8	2	1	2	0	2	0	2	2	2	13	2	3	2	2	2	3	2	2	2	2	3	3	2	2	32
26	1	1	1	4	3	1	1	0	0	1	2	0	0	0	0	0	2	0	1	1	4	0	1	1	2	2	0	0	0	1	7	3	3	3	3	3	3	2	3	3	2	3	2	3	2	38
28	1	3	1	3	3	0	1	1	0	1	2	0	0	2	1	1	2	0	0	0	6	0	1	1	1	1	0	0	0	2	6	2	3	2	3	3	3	3	2	2	2	2	3	3	3	36
25	1	1	1	1	4	0	1	1	1	0	2	0	0	1	0	1	0	1	1	0	4	0	1	0	0	0	0	0	0	1	2	2	2	2	2	2	2	2	3	2	2	3	2	2	3	31
29	3	1	1	2	2	0	1	1	0	0	2	0	1	0	0	1	0	0	1	1	3	1	1	0	0	1	1	0	0	3	7	2	2	2	2	3	3	2	2	2	2	3	3	2	2	32
27	1	1	1	2	2	1	0	0	1	1	1	0	1	0	1	1	0	0	1	1	4	0	1	1	1	0	0	0	0	1	4	3	3	3	3	2	2	2	3	2	3	3	2	2	3	36
25	1	1	1	1	4	0	1	1	0	1	1	0	0	0	0	1	0	1	1	0	3	0	1	0	1	0	1	0	0	1	4	2	2	3	3	2	2	3	2	3	2	3	3	2	2	34
30	3	1	1	2	4	1	1	1	0	1	2	0	0	1	1	0	1	0	1	1	5	0	1	1	1	0	1	0	0	1	5	3	2	2	2	2	2	3	3	2	3	2	3	3	3	35
28	1	1	1	1	1	1	1	1	0	0	1	0	0	1	0	0	1	0	1	1	4	1	0	1	1	0	1	0	1	3	8	2	3	3	2	2	2	3	2	2	3	3	2	3	2	34
30	1	1	1	1	2	1	1	1	1	1	2	0	1	1	0	0	0	1	1	0	3	1	1	2	1	1	2	2	3	1	14	3	1	1	2	2	1	4	2	1	4	4	2	4	4	35
28	1	1	1	1	2	0	1	0	1	1	2	0	0	0	1	1	0	1	0	0	3	1	3	2	1	3	3	3	1	2	19	4	4	4	2	4	4	4	4	1	1	1	1	4	2	40
30	1	1	1	3	2	1	0	0	0	0	1	0	0	1	2	2	3	1	3	1	13	3	1	1	3	1	1	3	3	1	17	3	2	1	4	4	2	4	1	3	4	4	3	1	4	40
25	1	3	1	2	1	0	0	0	1	1	1	0	1	1	1	3	2	2	3	3	15	2	2	1	2	3	1	1	1	3	16	2	2	4	1	1	4	2	2	4	4	4	4	1	1	36
22	3	1	1	2	2	1	1	1	0	0	2	0	1	1	3	1	3	2	2	3	15	2	2	3	2	3	2	2	1	1	18	4	1	3	3	4	4	4	1	1	1	2	2	1	4	35
28	1	2	1	2	4	0	1	1	0	1	1	0	0	1	1	3	2	3	1	3	14	3	1	3	3	3	1	3	3	2	22	2	3	4	3	3	4	4	4	3	2	2	3	4	1	42
25	3	2	1	2	3	0	1	1	0	1	1	0	0	3	1	3	2	2	3	1	15	2	2	2	1	1	3	1	3	3	18	4	1	4	4	3	2	4	4	1	2	3	4	4	3	43
22	3	1	1	2	3	0	1	1	0	1	1	0	0	2	1	3	1	3	1	1	12	3	3	1	1	3	3	1	3	2	20	1	4	2	1	3	2	1	1	4	1	2	2	2	4	30
28	1	1	1	1	2	1	1	1	0	0	1	0	0	1	1	1	2	1	1	2	9	2	3	1	2	2	3	3	3	3	22	4	3	4	3	4	4	4	4	4	2	2	4	4	3	49
28	1	1	1	4	3	0	1	1	1	1	1	0	1	2	1	3	2	2	2	3	15	2	1	3	3	3	1	2	1	1	17	3	3	4	1	4	2	4	2	1	1	4	4	4	1	38
27	3	3	1	1	2	0	1	0	1	0	1	0	0	1	3	3	3	3	1	3	17	3	3	3	2	1	2	3	2	2	21	4	2	2	3	3	2	3	4	4	2	1	3	2	3	38
24	1	1	1	3	2	0	1	1	0	1	1	0	0	2	3	1	2	1	2	3	14	1	2	2	2	1	2	3	2	2	17	3	3	3	4	1	2	3	2	1	3	2	2	4	2	35
29	1	1	1	3	4	0	1	0	0	1	1	0	0	2	1	3	3	1	1	3	14	3	3	3	1	3	3	3	1	3	23	4	4	1	1	4	3	2	2	1	2	3	1	4	1	33
26	3	1	1	4	1	0	1	1	1	0	1	0	0	1	2	1	1	3	3	1	12	1	3	3	2	2	3	2	1	2	19	1	3	3	2	4	3	3	3	1	2	4	1	1	1	32
21	3	1	1	1	3	0	1	1	1	1	2	0	0	2	2	1	2	1	3	2	13	1	2	2	1	2	3	3	2	1	17	2	2	3	3	3	4	4	3	1	4	4	4	3	4	44
28	3	1	1	3	3	1	0	0	0	0	1	0	1	1	0	2	2	0	2	1	8	2	2	1	0	1	2	0	2	1	11	2	2	3	3	3	2	2	3	3	2	3	2	2	2	34
30	3	1	1	1	1	0	1	1	1	1	2	0	0	1	2	1	2	1	0	0	7	2	0	0	2	0	1	1	1	1	8	3	3	3	2	2	3	2	2	3	2	3	2	3	3	36
20	3	2	1	1	3	0	1	1	0	0	2	0	0	1	1	0	1	1	1	0	5	0	1	1	0	0	1	0	0	1	4	3	2	3	3	2	2	3	2	2	3	2	3	3	3	36
26	3	2	1	2	2	0	1	0	1	1	1	0	0	1	1	0	0	1	1	0	4	1	1	0	0	1	1	1	1	2	8	3	2	2	3	2	3	3	3	3	2	2	3	2	2	35
20	3	1	1	3	4	0	1	1	0	0	2	0	1	1	0	1	1	0	0	1	4	1	1	0	0	0	0	0	1	2	5	2	3	3	3	3	2	2	3	2	2	3	2	2	3	35
24	3	1	1	2	3	0	0	1	0	1	1	0	0	0	0	1	0	0	0	1	2	0	1	0	1	1	1	0	1	1	6	2	2	2	3	3	2	3	3	3	2	2	2	3	3	35
28	3	1	1	2	2	1	0	0	0	1	1	0	1	0	1	1	1	1	0	1	5	0	0	1	0	1	0	1	1	1	5	2	3	2	2	3	3	2	2	2	3	3	3	3	3	36
20	3	1	1	3	2	0	0	0	1	0	1	0	0	1	1	1	0	1	0	1	5	0	0	1	0	0	1	1	1	1	5	2	2	2	2	3	3	3	2	3	3	2	3	2	2	34
29	3	1	1	1	4	1	1	1	0	0	2	0	0	1	0	0	0	0	1	0	2	1	1	1	0	0	1	0	1	3	8	2	3	3	2	2	2	2	2	3	2	2	3	2	2	32
23	3	1	1	1	3	1	1	1	0	0	1	0	0	0	1	0	0	0	0	1	2	1	0	1	0	0	1	0	1	2	6	3	3	2	2	3	2	3	2	2	3	3	3	3	3	37
26	3	1	1	1	2	0	1	1	0	0	1	0	0	0	1	0	1	1	0	1	4	3	3	3	1	2	3	1	2	2	20	2	2	2	2	3	2	3	2	3	2	2	3	2	3	33
27	3	1	1	1	2	1	0	0	0	1	1	0	0	1	1	0	0	1	0	0	3	2	1	2	2	3	1	2	2	1	16	1	4	4	1	2	1	4	4	2	4	2	3	4	3	39
25	3	1	1	4	2	0	0	0	1	1	2	0	1	1	0	1	0	0	0	0	2	2	3	1	2	3	1	3	1	1	17	2	3	4	4	4	2	2	4	1	2	4	4	4	2	42
29	3	1	1	2	2	0	1	0	0	1	2	0	1	1	1	1	1	0	1	1	6	2	3	1	2	2	2	2	1	3	18	2	1	1	4	2	4	4	4	2	4	4	2	1	4	39
23	3	1	1	1	1	0	1	0	0	1	1	0	1	0	1	1	1	1	1	1	6	3	1	1	3	2	2	2	2	2	18	4	4	1	4	3	1	2	4	4	3	2	4	4	1	41
30	3	1	1	1	1	0	0	1	0	0	1	0	0	0	1	1	1	1	1	0	5	2	3	3	1	3	3	3	3	3	24	3	4	4	4	3	3	2	2	2	3	1	3	3	1	38
26	3	1	1	4	2	0	0	0	0	0	1	0	1	0	1	0	0	0	1	0	2	1	3	3	3	2	1	3	1	3	20	4	3	1	4	3	4	4	2	1	2	3	4	3	4	42
28	3	3	1	2	4	0	1	0	0	0	1	0	1	0	0	1	0	1	0	0	2	2	2	2	3	2	3	3	3	3	23	1	1	2	1	4	1	4	2	2	1	4	2	4	3	32
21	3	3	1	1	4	0	1	0	0	1	2	0	0	1	1	2	3	1	1	2	11	1	3	3	1	2	1	1	1	2	15	4	3	2	4	4	4	4	4	3	4	2	4	3	1	46
29	3	3	1	3	4	1	0	0	0	1	2	0	1	2	3	2	2	3	1	3	16	2	3	3	2	2	3	1	2	1	19	1	3	4	4	4	2	4	1	4	4	4	3	3	4	45
27	3	1	1	1	2	0	0	0	1	0	1	0	1	3	1	3	1	1	2	2	13	1	1	3	1	1	3	1	1	2	14	4	1	1	4	2	4	4	2	4	4	4	4	4	1	43
24	3	1	1	1	2	0	1	1	0	1	2	0	1	1	3	1	3	2	1	2	13	2	1	1	1	3	3	2	2	1	16	1	4	4	4	1	1	4	4	3	3	4	3	2	2	40
28	3	1	1	2	1	1	0	1	0	0	1	0	0	1	2	3	3	3	1	2	15	3	3	1	2	3	2	3	2	1	20	2	1	4	1	2	4	3	4	4	4	3	2	1	2	37
23	1	3	1	4	1	0	1	1	0	0	1	0	0	3	1	2	3	1	1	3	14	2	2	3	2	1	1	2	3	2	18	2	3	3	2	4	3	1	4	1	4	3	1	3	2	36
23	3	1	1	2	1	0	0	0	0	1	2	0	0	2	1	3	2	2	3	3	16	2	3	1	2	1	2	2	1	2	16	4	3	2	1	4	2	4	4	3	3	2	3	1	3	39
28	1	2	1	2	4	0	1	0	0	1	1	0	1	1	3	3	3	1	3	1	15	1	1	1	2	2	2	1	1	1	12	2	4	4	4	3	2	1	4	4	2	1	2	1	1	35
26	1	1	1	1	2	0	1	0	1	1	1	0	0	3	3	2	3	2	1	3	17	1	2	3	2	2	1	3	1	3	18	3	1	1	2	1	3	4	4	3	3	3	3	2	4	37
29	1	1	1	4	4	0	1	0	0	0	1	0	0	1	1	1	3	1	1	3	11	2	2	1	2	2	3	2	3	2	19	1	3	2	2	4	4	3	3	2	1	4	3	2	3	37
22	1	1	1	4	4	0	1	1	0	0	2	0	0	1	1	2	1	1	3	2	11	2	1	2	3	3	1	2	3	2	19	2	1	1	1	2	4	2	1	1	4	2	4	4	4	33
22	3	1	1	1	1	1	1	1	0	1	2	0	1	3	1	2	3	1	3	3	16	1	3	1	3	1	3	1	3	3	19	2	2	3	3	2	1	1	1	3	4	2	2	4	1	31
28	1	1	1	1	3	1	1	0	1	0	1	0	0	1	2	1	3	3	3	2	15	1	1	1	3	3	1	1	3	1	15	1	4	4	3	4	4	4	2	1	2	4	2	4	1	40
27	1	1	1	2	3	1	1	1	0	1	1	0	0	1	3	3	2	3	1	1	14	1	3	2	1	2	3	2	3	2	19	4	2	1	3	1	4	4	1	3	4	4	2	4	1	38
30	1	1	1	3	2	1	0	0	1	0	1	0	0	2	3	1	2	2	1	1	12	3	3	3	3	2	3	3	1	3	24	4	1	4	1	1	1	1	4	3	1	4	3	1	4	33
20	3	1	1	3	1	1	1	0	1	0	2	0	1	2	1	3	2	3	2	3	16	3	3	0	3	0	0	2	2	3	16	2	3	1	3	1	4	1	1	4	3	1	4	1	4	33
21	1	1	1	4	1	0	1	0	0	0	2	0	1	1	1	1	1	1	1	1	7	0	3	0	0	2	2	3	2	1	13	3	4	4	1	3	4	4	1	1	4	4	3	4	2	42
30	1	2	1	3	1	0	0	0	1	1	1	0	0	1	3	2	2	1	2	3	14	3	0	0	1	1	0	3	1	2	11	2	3	1	2	2	2	1	3	2	2	3	3	1	3	30
25	1	1	1	3	4	1	1	1	1	1	2	0	0	1	1	2	2	2	1	2	11	3	0	0	3	1	1	2	3	2	15	1	2	2	3	3	3	3	1	1	2	3	2	2	3	31
25	3	1	1	4	2	0	0	0	1	0	1	0	1	2	2	0	1	0	2	2	9	1	2	2	3	0	2	0	2	3	15	2	3	1	3	2	2	1	2	1	2	3	3	2	2	29
21	1	1	1	4	2	0	1	1	0	1	2	0	0	0	2	1	0	0	2	2	7	1	0	3	1	1	2	3	2	1	14	1	1	1	1	3	3	3	2	2	3	3	2	2	3	30
25	1	1	1	2	2	1	0	0	1	1	1	0	0	2	0	0	0	0	2	1	5	2	1	1	2	3	3	3	0	3	18	3	1	2	1	1	3	3	2	1	3	2	1	2	1	26
21	3	2	1	1	1	1	1	1	0	1	2	0	1	1	2	0	1	2	0	1	7	1	1	0	0	0	2	1	0	2	7	1	1	1	1	3	3	3	2	3	2	2	2	2	1	27
29	1	1	1	2	3	1	1	0	0	1	1	0	0	0	2	2	0	1	1	0	6	0	2	2	1	1	1	0	0	2	9	3	1	2	1	2	1	3	3	2	3	3	2	1	1	28
30	1	1	1	2	2	1	1	1	1	0	1	0	1	1	0	0	1	1	2	0	5	1	0	2	1	1	1	0	2	1	9	3	2	2	3	3	3	3	3	3	1	1	2	3	1	33
50	3	2	1	2	3	0	0	1	0	0	1	0	0	2	2	1	1	0	0	0	6	1	2	2	2	1	2	0	2	0	12	1	1	0	0	0	1	0	2	1	0	1	0	0	0	7
52	3	1	1	4	4	0	1	1	0	1	1	0	1	0	0	0	0	2	0	0	2	1	0	2	1	2	0	1	1	0	8	2	0	1	0	2	2	2	2	1	2	2	1	1	1	19
